# Supplementary material for: Persistent IgG1 clones dominate and personalize the plasma antibody repertoire
Source: Sci Adv. 2025 Apr 16;11(16):eadt7746. doi: 10.1126/sciadv.adt7746 (PMC12002106; doi:10.1126/sciadv.adt7746)
Supplement: Supplementary file 2 — Table S2 [file sciadv.adt7746_table_s2.zip]

Archive with 1 entries (1 files):
- adt7746_table_s2.xlsx
