# Supplementary material for: Persistent IgG1 clones dominate and personalize the plasma antibody repertoire
Source: Sci Adv. 2025 Apr 16;11(16):eadt7746. doi: 10.1126/sciadv.adt7746 (PMC12002106; doi:10.1126/sciadv.adt7746)
Supplement: Supplementary file 2 — Table S2 [file sciadv.adt7746_table_s2.zip › adt7746_table_s2.xlsx]

## Sheet: dataset 
General1,2				Biometric data					Infections					Diseases involving the immune system									Medications
donor	vac_number	day	date	sex	age [years]	weight [kg]	height [m]	BMI [kg/m2]	current infection [1 = yes; 0 = no]	If yes, symptoms of the current infection1,2 [Free text]	Previous positive SARS-CoV-2 detection1,2 [1 = yes/0 = no]	if yes, antibody therapy (convalescent serum or monoclonal antibody)1 [1 = yes/0 = no]	vaccine1 [AZD/BNT/MOD]	Allergy1 [1 = yes/0 = no]	Allergens1 [Free text]	PEG allergy1 [1 = yes/0 = no]	ever anaphylaxis1 [1 = yes/0 = no]	ever anaphylaxis after vaccination1 [1 = yes/0 = no]	Anaphylaxis after 1st vaccination2 [1 = yes/0 = no]	Asthma1 [1 = yes/0 = no]	atopic_dermatitis [1 = yes/0 = no]	Immunsuppression [1 = yes/0 = no]	Allergy medication in the last 12 months1 [1 = yes/0 = no]	Allergy medication in last 12 month1 [Free text]	Asthma medication in the last 12 months1 [1 = yes/0 = no]	Asthma medication1 [Free text]	Regular medication1 [1 = yes/0 = no]	Regular medication1 [Free text]	Additional medication2 [1 = yes/0 = no]	additional medication in the last week2 [Free text]	drug-induced immunosuppression3 [0-2]	Relevant medication/medication group3	Vaccination (Code) [A = AstraZeneca, B = BioNTec, M = Moderna, 0 = none]	Sample [Donor ID, vaccination (A, B C), time (1, 2, 3)]
1	1	0	05.01.2021	m	38	82	1.83	24.4857	0	NA	0	NA	BNT	0	NA	0	0	NA	NA	0	0	0	0	NA	0	NA	0	NA	NA	NA	0		BBB	01A1
1	1	7	12.01.2021	NA	NA	NA	NA	NA	0	NA	0	NA	NA	NA	NA	NA	NA	NA	0	NA	NA	NA	NA	NA	NA	NA	NA	NA	0	NA	0		BBB	01A2
1	1	14	19.01.2021	NA	NA	NA	NA	NA	0	NA	0	NA	NA	NA	NA	NA	NA	NA	0	NA	NA	NA	NA	NA	NA	NA	NA	NA	0	NA	0		BBB	01A3
1	2	0	02.02.2021	NA	NA	NA	NA	NA	0	NA	0	NA	BNT	NA	NA	NA	NA	NA	0	NA	NA	NA	NA	NA	NA	NA	NA	NA	0	NA	0		BBB	01B1
1	2	7	09.02.2021	NA	NA	NA	NA	NA	0	NA	0	NA	NA	NA	NA	NA	NA	NA	0	NA	NA	NA	NA	NA	NA	NA	NA	NA	0	NA	0		BBB	01B2
1	2	14	16.02.2021	NA	NA	NA	NA	NA	0	NA	0	NA	NA	NA	NA	NA	NA	NA	0	NA	NA	NA	NA	NA	NA	NA	NA	NA	1	Butylscopolamin,Metamizol, Vitamin D3/K2 2000 IE/100 µg	1	Metamizol	BBB	01B3
1	3	0	02.11.2021	m	39	82	1.83	24.4857	0	NA	0	NA	BNT	0	NA	0	0	NA	NA	0	0	0	0	NA	0	NA	0	NA	NA	NA	0		BBB	01C1
1	3	7	09.11.2021	NA	NA	NA	NA	NA	0	NA	0	NA	NA	NA	NA	NA	NA	NA	0	NA	NA	NA	NA	NA	NA	NA	NA	NA	0	NA	0		BBB	01C2
1	3	14	16.11.2021	NA	NA	NA	NA	NA	0	NA	0	NA	NA	NA	NA	NA	NA	NA	0	NA	NA	NA	NA	NA	NA	NA	NA	NA	0	NA	0		BBB	01C3
3	1	0	12.01.2021	w	36	87	1.78	27.4587	0	NA	0	NA	BNT	0	NA	0	0	0	NA	0	0	0	0	NA	0	NA	0	NA	NA	NA	0		BBB	03A1
3	1	7	19.01.2021	NA	NA	NA	NA	NA	0	NA	0	NA	NA	NA	NA	NA	NA	NA	0	NA	NA	NA	NA	NA	NA	NA	NA	NA	1	ASS 600 mg	1	NSAR	BBB	03A2
3	1	14	26.01.2021	NA	NA	NA	NA	NA	0	NA	0	NA	NA	NA	NA	NA	NA	NA	0	NA	NA	NA	NA	NA	NA	NA	NA	NA	0	NA	0		BBB	03A3
3	2	0	09.02.2021	NA	NA	NA	NA	NA	0	NA	0	NA	BNT	NA	NA	NA	NA	NA	0	NA	NA	NA	NA	NA	NA	NA	NA	NA	1	Naratriptan	0		BBB	03B1
3	2	7	16.02.2021	NA	NA	NA	NA	NA	0	NA	0	NA	NA	NA	NA	NA	NA	NA	0	NA	NA	NA	NA	NA	NA	NA	NA	NA	0	NA	0		BBB	03B2
3	2	14	23.02.2021	NA	NA	NA	NA	NA	0	NA	0	NA	NA	NA	NA	NA	NA	NA	0	NA	NA	NA	NA	NA	NA	NA	NA	NA	0	NA	0		BBB	03B3
3	3	0	02.11.2021	w	36	88	1.78	27.7743	0	NA	0	NA	BNT	0	NA	0	0	NA	NA	0	0	0	0	NA	0	NA	0	NA	1	ASS effervescent tablet	1	NSAR	BBB	03C1
3	3	7	09.11.2021	NA	NA	NA	NA	NA	0	NA	0	NA	NA	NA	NA	NA	NA	NA	0	NA	NA	NA	NA	NA	NA	NA	NA	NA	1	Naratriptan	0		BBB	03C2
3	3	14	16.11.2021	NA	NA	NA	NA	NA	0	NA	0	NA	NA	NA	NA	NA	NA	NA	0	NA	NA	NA	NA	NA	NA	NA	NA	NA	0	NA	0		BBB	03C3
4	1	0	12.01.2021	w	54	67	1.67	24.0238	0	NA	0	NA	BNT	0	NA	0	0	NA	NA	0	0	0	0	NA	0	NA	1	ASS 100, Atorvastatin 40 mg, Amlodipin 5 mg, Candesartan 4 mg	NA	NA	1	NSAR	BBB	04A1
4	1	7	19.01.2021	NA	NA	NA	NA	NA	0	NA	0	NA	NA	NA	NA	NA	NA	NA	0	NA	NA	NA	NA	NA	NA	NA	NA	NA	0	NA	0		BBB	04A2
4	1	14	26.01.2021	NA	NA	NA	NA	NA	0	NA	0	NA	NA	NA	NA	NA	NA	NA	0	NA	NA	NA	NA	NA	NA	NA	NA	NA	0	NA	0		BBB	04A3
4	2	0	09.02.2021	NA	NA	NA	NA	NA	0	NA	0	NA	BNT	NA	NA	NA	NA	NA	0	NA	NA	NA	NA	NA	NA	NA	NA	NA	1	NA	1	NSAR	BBB	04B1
4	2	7	16.02.2021	NA	NA	NA	NA	NA	0	NA	0	NA	NA	NA	NA	NA	NA	NA	0	NA	NA	NA	NA	NA	NA	NA	NA	NA	0	NA	0		BBB	04B2
4	2	14	23.02.2021	NA	NA	NA	NA	NA	0	NA	0	NA	NA	NA	NA	NA	NA	NA	0	NA	NA	NA	NA	NA	NA	NA	NA	NA	0	NA	0		BBB	04B3
4	3	0	02.11.2021	w	55	67	1.67	24.0238	0	NA	0	NA	BNT	0	NA	0	0	NA	NA	0	0	0	0	NA	0	NA	1	Amlodipin 5 mg, ASS 100, Atorvastatin 40, Candesartan 4 mg	NA	NA	0		BBB	04C1
4	3	7	09.11.2021	NA	NA	NA	NA	NA	0	NA	0	NA	NA	NA	NA	NA	NA	NA	0	NA	NA	NA	NA	NA	NA	NA	NA	NA	0	NA	0		BBB	04C2
4	3	14	16.11.2021	NA	NA	NA	NA	NA	0	NA	0	NA	NA	NA	NA	NA	NA	NA	0	NA	NA	NA	NA	NA	NA	NA	NA	NA	0	NA	0		BBB	04C3
5	1	0	12.01.2021	w	52	66	1.6	25.7812	0	NA	0	NA	BNT	0	NA	0	0	NA	NA	0	0	0	0	NA	0	NA	1	Candesartan 16 mg 1/-/-/-	NA	NA	0		BBB	05A1
5	1	7	19.01.2021	NA	NA	NA	NA	NA	0	NA	0	NA	NA	NA	NA	NA	NA	NA	0	NA	NA	NA	NA	NA	NA	NA	NA	NA	0	NA	0		BBB	05A2
5	1	14	26.01.2021	NA	NA	NA	NA	NA	0	NA	0	NA	NA	NA	NA	NA	NA	NA	0	NA	NA	NA	NA	NA	NA	NA	NA	NA	0	NA	0		BBB	05A3
5	2	0	09.02.2021	NA	NA	NA	NA	NA	0	NA	0	NA	BNT	NA	NA	NA	NA	NA	0	NA	NA	NA	NA	NA	NA	NA	NA	NA	0	NA	0		BBB	05B1
5	2	7	16.02.2021	NA	NA	NA	NA	NA	0	NA	0	NA	NA	NA	NA	NA	NA	NA	0	NA	NA	NA	NA	NA	NA	NA	NA	NA	0	NA	0		BBB	05B2
5	2	14	23.02.2021	NA	NA	NA	NA	NA	0	NA	0	NA	NA	NA	NA	NA	NA	NA	0	NA	NA	NA	NA	NA	NA	NA	NA	NA	0	NA	0		BBB	05B3
5	3	0	08.11.2021	w	53	61.5	1.59	24.3266	0	NA	0	NA	BNT	0	NA	0	0	NA	NA	0	0	0	0	NA	0	NA	1	Candesartan 16 mg	NA	Candesartan 16 mg, prednisolone 250 mg 3 days of surge therapy 3.5 weeks ago	0		BBB	05C1
5	3	7	15.11.2021	NA	NA	NA	NA	NA	0	NA	0	NA	NA	NA	NA	NA	NA	NA	0	NA	NA	NA	NA	NA	NA	NA	NA	NA	0	NA	0		BBB	05C2
5	3	14	22.11.2021	NA	NA	NA	NA	NA	0	NA	0	NA	NA	NA	NA	NA	NA	NA	0	NA	NA	NA	NA	NA	NA	NA	NA	NA	0	NA	0		BBB	05C3
6	1	0	12.01.2021	w	55	70	1.64	26.0262	0	NA	0	NA	BNT	1	Nickel	0	0	NA	NA	0	0	0	0	NA	0	NA	0	NA	NA	NA	0		BBB	06A1
6	1	7	19.01.2021	NA	NA	NA	NA	NA	0	NA	0	NA	NA	NA	NA	NA	NA	NA	0	NA	NA	NA	NA	NA	NA	NA	NA	NA	0	NA	0		BBB	06A2
6	1	14	26.01.2021	NA	NA	NA	NA	NA	0	NA	0	NA	NA	NA	NA	NA	NA	NA	0	NA	NA	NA	NA	NA	NA	NA	NA	NA	0	NA	0		BBB	06A3
6	2	0	09.02.2021	NA	NA	NA	NA	NA	0	NA	0	NA	BNT	NA	NA	NA	NA	NA	0	NA	NA	NA	NA	NA	NA	NA	NA	NA	0	NA	0		BBB	06B1
6	2	7	16.02.2021	NA	NA	NA	NA	NA	0	NA	0	NA	NA	NA	NA	NA	NA	NA	0	NA	NA	NA	NA	NA	NA	NA	NA	NA	1	Paracetamol 500 mg	1	Paracetamol	BBB	06B2
6	2	14	23.02.2021	NA	NA	NA	NA	NA	0	NA	0	NA	NA	NA	NA	NA	NA	NA	0	NA	NA	NA	NA	NA	NA	NA	NA	NA	0	NA	0		BBB	06B3
6	3	0	11.11.2021	w	56	72	1.65	26.4463	0	NA	0	NA	BNT	1	Nickel	0	0	NA	NA	0	0	0	0	NA	0	NA	0	NA	NA	NA	0		BBB	06C1
6	3	7	18.11.2021	NA	NA	NA	NA	NA	0	NA	0	NA	NA	NA	NA	NA	NA	NA	0	NA	NA	NA	NA	NA	NA	NA	NA	NA	0	NA	0		BBB	06C2
6	3	14	25.11.2021	NA	NA	NA	NA	NA	0	NA	0	NA	NA	NA	NA	NA	NA	NA	0	NA	NA	NA	NA	NA	NA	NA	NA	NA	0	NA	0		BBB	06C3
9	1	0	12.01.2021	m	54	101	1.8	31.1728	0	NA	0	NA	BNT	0	NA	0	0	NA	NA	0	0	0	0	NA	0	NA	1	Amlodipin, Candisartan, Diclofenac	NA	NA	1	NSAR	BBB	09A1
9	1	7	19.01.2021	NA	NA	NA	NA	NA	0	NA	0	NA	NA	NA	NA	NA	NA	NA	0	NA	NA	NA	NA	NA	NA	NA	NA	NA	0	NA	0		BBB	09A2
9	1	14	26.01.2021	NA	NA	NA	NA	NA	0	NA	0	NA	NA	NA	NA	NA	NA	NA	0	NA	NA	NA	NA	NA	NA	NA	NA	NA	0	NA	0		BBB	09A3
9	2	0	09.02.2021	NA	NA	NA	NA	NA	0	NA	0	NA	BNT	NA	NA	NA	NA	NA	0	NA	NA	NA	NA	NA	NA	NA	NA	NA	0	NA	0		BBB	09B1
9	2	7	16.02.2021	NA	NA	NA	NA	NA	0	NA	0	NA	NA	NA	NA	NA	NA	NA	0	NA	NA	NA	NA	NA	NA	NA	NA	NA	0	NA	0		BBB	09B2
9	2	14	23.02.2021	NA	NA	NA	NA	NA	0	NA	0	NA	NA	NA	NA	NA	NA	NA	0	NA	NA	NA	NA	NA	NA	NA	NA	NA	0	NA	0		BBB	09B3
9	3	0	02.11.2021	m	55	99	1.78	31.2461	0	NA	0	NA	BNT	0	NA	0	0	NA	NA	0	0	0	0	NA	0	NA	1	Amlodipin, Candesartan, Diclofenac	NA	NA	0		BBB	09C1
9	3	7	09.11.2021	NA	NA	NA	NA	NA	0	NA	0	NA	NA	NA	NA	NA	NA	NA	0	NA	NA	NA	NA	NA	NA	NA	NA	NA	0	NA	0		BBB	09C2
9	3	14	16.11.2021	NA	NA	NA	NA	NA	0	NA	0	NA	NA	NA	NA	NA	NA	NA	0	NA	NA	NA	NA	NA	NA	NA	NA	NA	0	NA	0		BBB	09C3
12	1	0	12.01.2021	w	47	56	1.61	21.6041	0	NA	0	NA	BNT	0	NA	0	0	NA	NA	0	0	0	0	NA	0	NA	0	NA		NA	0		BBB	12A1
12	1	7	19.01.2021	NA	NA	NA	NA	NA	0	NA	0	NA	NA	NA	NA	NA	NA	NA	0	NA	NA	NA	NA	NA	NA	NA	NA	NA	0	NA	0		BBB	12A2
12	1	14	26.01.2021	NA	NA	NA	NA	NA	0	NA	0	NA	NA	NA	NA	NA	NA	NA	0	NA	NA	NA	NA	NA	NA	NA	NA	NA	0	NA	0		BBB	12A3
12	2	0	09.02.2021	NA	NA	NA	NA	NA	0	NA	0	NA	BNT	NA	NA	NA	NA	NA	0	NA	NA	NA	NA	NA	NA	NA	NA	NA	0	NA	0		BBB	12B1
12	2	7	16.02.2021	NA	NA	NA	NA	NA	0	NA	0	NA	NA	NA	NA	NA	NA	NA	0	NA	NA	NA	NA	NA	NA	NA	NA	NA	1	Isopto-Max eye drops (Novartis; Dexamethason 1 mg/ml, Neomycinsulfat 3500 I.E./ml, Polymyxin-B-Sulfat 6000 I.E./ml)	0		BBB	12B2
12	2	14	23.02.2021	NA	NA	NA	NA	NA	0	NA	0	NA	NA	NA	NA	NA	NA	NA	0	NA	NA	NA	NA	NA	NA	NA	NA	NA	0	NA	0		BBB	12B3
12	3	0	24.11.2021	w	47	57	1.61	21.9899	0	NA	0	NA	BNT	0	NA	0	0	NA	NA	0	0	0	0	NA	0	NA	1	NA	NA	Occasionally for rosacea Metronidazole 7.5 mg/g	0		BBB	12C1
12	3	7	01.12.2021	NA	NA	NA	NA	NA	0	NA	0	NA	NA	NA	NA	NA	NA	NA	0	NA	NA	NA	NA	NA	NA	NA	NA	NA	0	NA	0		BBB	12C2
12	3	14	08.12.2021	NA	NA	NA	NA	NA	0	NA	0	NA	NA	NA	NA	NA	NA	NA	0	NA	NA	NA	NA	NA	NA	NA	NA	NA	0	NA	0		BBB	12C3
13	1	0	13.01.2021	m	46	140	1.97	36.0741	0	NA	0	NA	BNT	1	Early flowering pollen	0	0	NA	NA	0	0	0	0	NA	0	NA	0	NA	NA	NA	0		BBB	13A1
13	1	7	20.01.2021	NA	NA	NA	NA	NA	0	NA	0	NA	NA	NA	NA	NA	NA	NA	0	NA	NA	NA	NA	NA	NA	NA	NA	NA	0	NA	0		BBB	13A2
13	1	14	27.01.2021	NA	NA	NA	NA	NA	1	Gingivitis	0	NA	NA	NA	NA	NA	NA	NA	0	NA	NA	NA	NA	NA	NA	NA	NA	NA	1	Diclofenac	1	NSAR	BBB	13A3
13	2	0	10.02.2021	NA	NA	NA	NA	NA	0	NA	0	NA	BNT	NA	NA	NA	NA	NA	0	NA	NA	NA	NA	NA	NA	NA	NA	NA	1	Local anesthesia, Voltaren retard (Diclofenac)	1	NSAR	BBB	13B1
13	2	7	17.02.2021	NA	NA	NA	NA	NA	0	NA	0	NA	NA	NA	NA	NA	NA	NA	0	NA	NA	NA	NA	NA	NA	NA	NA	NA	1	Paracetamol, Voltaren (Diclofenac)	1	NSAR, Paracetamol	BBB	13B2
13	2	14	24.02.2021	NA	NA	NA	NA	NA	0	NA	0	NA	NA	NA	NA	NA	NA	NA	0	NA	NA	NA	NA	NA	NA	NA	NA	NA	1	Diclofenac, Xylometazolin	1	NSAR	BBB	13B3
13	3	0	02.11.2021	m	47	140	1.97	36.0741	0	NA	0	NA	BNT	1	Early flowering pollen	0	0	NA	NA	0	0	0	1	Loratadin	0	NA	0	NA	NA	NA	1	Antihistaminika	BBB	13C1
13	3	7	09.11.2021	NA	NA	NA	NA	NA	0	NA	0	NA	NA	NA	NA	NA	NA	NA	0	NA	NA	NA	NA	NA	NA	NA	NA	NA	0	NA	0		BBB	13C2
13	3	14	16.11.2021	NA	NA	NA	NA	NA	1	Diarrhoe, Fatigue	0	NA	NA	NA	NA	NA	NA	NA	0	NA	NA	NA	NA	NA	NA	NA	NA	NA	0	NA	0		BBB	13C3
19	1	0	13.01.2021	w	44	65	1.7	22.4913	0	NA	0	NA	BNT	0	NA	0	0	NA	NA	0	0	0	0	NA	0	NA	0	NA	NA	NA	0		BBB	19A1
19	1	7	20.01.2021	NA	NA	NA	NA	NA	0	NA	0	NA	NA	NA	NA	NA	NA	NA	0	NA	NA	NA	NA	NA	NA	NA	NA	NA	0	NA	0		BBB	19A2
19	1	14	27.01.2021	NA	NA	NA	NA	NA	0	NA	0	NA	NA	NA	NA	NA	NA	NA	0	NA	NA	NA	NA	NA	NA	NA	NA	NA	1	Arcoxia (Etoricoxib)	1	NSAR	BBB	19A3
19	2	0	10.02.2021	NA	NA	NA	NA	NA	0	NA	0	NA	BNT	NA	NA	NA	NA	NA	0	NA	NA	NA	NA	NA	NA	NA	NA	NA	0	NA	0		BBB	19B1
19	2	7	17.02.2021	NA	NA	NA	NA	NA	0	NA	0	NA	NA	NA	NA	NA	NA	NA	0	NA	NA	NA	NA	NA	NA	NA	NA	NA	1	Arcoxia (Etoricoxib)	1	NSAR	BBB	19B2
19	2	14	24.02.2021	NA	NA	NA	NA	NA	0	NA	0	NA	NA	NA	NA	NA	NA	NA	0	NA	NA	NA	NA	NA	NA	NA	NA	NA	0	NA	0		BBB	19B3
19	3	0	03.11.2021	w	45	65	1.69	22.7583	0	NA	0	NA	BNT	0	NA	0	0	NA	NA	0	0	0	0	NA	0	NA	0	NA	NA	NA	0		BBB	19C1
19	3	7	10.11.2021	NA	NA	NA	NA	NA	0	NA	0	NA	NA	NA	NA	NA	NA	NA	0	NA	NA	NA	NA	NA	NA	NA	NA	NA	0	NA	0		BBB	19C2
19	3	14	17.11.2021	NA	NA	NA	NA	NA	0	NA	0	NA	NA	NA	NA	NA	NA	NA	0	NA	NA	NA	NA	NA	NA	NA	NA	NA	0	NA	0		BBB	19C3
22	1	0	28.01.2021	m	35	96	1.86	27.7489	0	NA	0	NA	BNT	1	Grasses, cats, mites, rodents	0	0	NA	NA	0	0	0	0	NA	0	NA	0	NA	NA	NA	0		BBB	22A1
22	1	7	04.02.2021	NA	NA	NA	NA	NA	0	NA	0	NA	NA	NA	NA	NA	NA	NA	0	NA	NA	NA	NA	NA	NA	NA	NA	NA	0	NA	0		BBB	22A2
22	1	14	11.02.2021	NA	NA	NA	NA	NA	0	NA	0	NA	NA	NA	NA	NA	NA	NA	0	NA	NA	NA	NA	NA	NA	NA	NA	NA	0	NA	0		BBB	22A3
22	2	0	23.02.2021	NA	NA	NA	NA	NA	0	NA	0	NA	BNT	NA	NA	NA	NA	NA	0	NA	NA	NA	NA	NA	NA	NA	NA	NA	0	NA	0		BBB	22B1
22	2	7	02.03.2021	NA	NA	NA	NA	NA	0	NA	0	NA	NA	NA	NA	NA	NA	NA		NA	NA	NA	NA	NA	NA	NA	NA	NA	1	Cetirizin, Nasivic (Nasic ? = Xylometazolin, Dexpanthenol)	1	Antihistaminikum	BBB	22B2
22	2	14	09.03.2021	NA	NA	NA	NA	NA	0	NA	0	NA	NA	NA	NA	NA	NA	NA	0	NA	NA	NA	NA	NA	NA	NA	NA	NA	1	Ibuprofen 800 mg	1	NSAR	BBB	22B3
22	3	0	03.11.2021	m	36	98	1.86	28.327	0	NA	0	NA	BNT	1	House dust, cat, rodent, horse, pollen	0	0	NA	NA	1	0	0	0	NA	0	NA	0	NA	NA	NA	0		BBB	22C1
22	3	7	10.11.2021	NA	NA	NA	NA	NA	0	NA	0	NA	NA	NA	NA	NA	NA	NA	0	NA	NA	NA	NA	NA	NA	NA	NA	NA	0	NA	0		BBB	22C2
22	3	14	17.11.2021	NA	NA	NA	NA	NA	0	NA	0	NA	NA	NA	NA	NA	NA	NA	0	NA	NA	NA	NA	NA	NA	NA	NA	NA	0	NA	0		BBB	22C3
26	1	0	28.01.2021	w	55	52	1.56	21.3675	0	NA	0	NA	BNT	0	NA	0	0	NA	NA	0	0	0	0	NA	0	NA	1	Briviact (Brivaracetam) 125 mg, Tegretal (Carbamazepin) 400	NA	NA	0		BBB	26A1
26	1	7	04.02.2021	NA	NA	NA	NA	NA	0	NA	0	NA	NA	NA	NA	NA	NA	NA	0	NA	NA	NA	NA	NA	NA	NA	NA	NA	0	NA	0		BBB	26A2
26	1	14	11.02.2021	NA	NA	NA	NA	NA	0	NA	0	NA	NA	NA	NA	NA	NA	NA	0	NA	NA	NA	NA	NA	NA	NA	NA	NA	0	NA	0		BBB	26A3
26	2	0	23.02.2021	NA	NA	NA	NA	NA	0	NA	0	NA	BNT	NA	NA	NA	NA	NA	0	NA	NA	NA	NA	NA	NA	NA	NA	NA	0	NA	0		BBB	26B1
26	2	7	02.03.2021	NA	NA	NA	NA	NA	0	NA	0	NA	NA	NA	NA	NA	NA	NA	0	NA	NA	NA	NA	NA	NA	NA	NA	NA	0	NA	0		BBB	26B2
26	2	14	09.03.2021	NA	NA	NA	NA	NA	0	NA	0	NA	NA	NA	NA	NA	NA	NA	0	NA	NA	NA	NA	NA	NA	NA	NA	NA	0	NA	0		BBB	26B3
26	3	0	04.11.2021	w	56	50	1.58	20.0288	0	NA	0	NA	BNT	0	NA	0	0	NA	NA	0	0	0	0	NA	0	NA	1	Briviact (Brivaracetam) 100 + 200 mg, Tegretal (Carbamazepin) 400 mg ret.	NA	NA	0		BBB	26C1
26	3	7	11.11.2021	NA	NA	NA	NA	NA	0	NA	0	NA	NA	NA	NA	NA	NA	NA	0	NA	NA	NA	NA	NA	NA	NA	NA	NA	0	NA	0		BBB	26C2
26	3	14	18.11.2021	NA	NA	NA	NA	NA	1	Cough, runny nose	0	NA	NA	NA	NA	NA	NA	NA	0	NA	NA	NA	NA	NA	NA	NA	NA	NA	0	NA	0		BBB	26C3

## Sheet: data dictionary
data dictionary
English	Unit
donor	donor ID
vaccination	number of vaccination
day	days after vaccination
date	date of filling in the questionnaire
sex	m = male/f = female
age	years
weight	kg
height	m
BMI	kg/m2
current infection (e.g. cold)	yes/no/don't know/refusal to answer/no reply
symptoms	free text
previous COVID-19 infection	yes/no/don't know/refusal to answer/no reply
treated with antibodies (hyper immune serum or monoclonal Ab)	yes/no/don't know/refusal to answer/no reply
vaccine type	BNT - BioNTech/MOD - Moderna/AZD - AstraZeneca/don't know/refusal to answer
secondary vaccination effect	yes/no/don't know/refusal to answer/no reply
pain	score 0-3: 0 - no symptoms/1 - mild symptoms/2 - moderate symptoms/3 - strong symptoms/refusal to answer
reddening	score 0-3: 0 - no symptoms/1 - mild symptoms/2 - moderate symptoms/3 - strong symptoms/refusal to answer
swelling	score 0-3: 0 - no symptoms/1 - mild symptoms/2 - moderate symptoms/3 - strong symptoms/refusal to answer
enlarged lymph nodes	score 0-3: 0 - no symptoms/1 - mild symptoms/2 - moderate symptoms/3 - strong symptoms/refusal to answer
fever	score 0-3: 0 - no symptoms/1 - mild symptoms/2 - moderate symptoms/3 - strong symptoms/refusal to answer
Fatigue	score 0-3: 0 - no symptoms/1 - mild symptoms/2 - moderate symptoms/3 - strong symptoms/refusal to answer
malaise	score 0-3: 0 - no symptoms/1 - mild symptoms/2 - moderate symptoms/3 - strong symptoms/refusal to answer
nausea	score 0-3: 0 - no symptoms/1 - mild symptoms/2 - moderate symptoms/3 - strong symptoms/refusal to answer
chills	score 0-3: 0 - no symptoms/1 - mild symptoms/2 - moderate symptoms/3 - strong symptoms/refusal to answer
headache	score 0-3: 0 - no symptoms/1 - mild symptoms/2 - moderate symptoms/3 - strong symptoms/refusal to answer
muscle pains	score 0-3: 0 - no symptoms/1 - mild symptoms/2 - moderate symptoms/3 - strong symptoms/refusal to answer
joint pains	score 0-3: 0 - no symptoms/1 - mild symptoms/2 - moderate symptoms/3 - strong symptoms/refusal to answer
other secondary vaccination effects	free text
anaphylaxis after COVID vaccination	yes/no/don't know/refusal to answer/no reply
allergy	yes/no/don't know/refusal to answer/no reply
allergen(s)	free text
allergy against PEG	yes/no/don't know/refusal to answer/no reply
anaphylaxis	yes/no/refusal to answer/no reply
Anaphylaxis after any previous vaccination	yes/no/don't know/refusal to answer/no reply
asthma	yes/no/don't know/refusal to answer/no reply
atopic dermatitis	yes/no/don't know/refusal to answer/no reply
immunsuppression (HIV, cancer, medication)	yes/no/don't know/refusal to answer/no reply
allergy medication (y/n)	yes/no/don't know/refusal to answer/no reply
allergy medication (names)	free text
asthma medication (y/n)	yes/no/don't know/refusal to answer/no reply
asthma medication (names)	free text
regular medication (y/n)	yes/no/don't know/refusal to answer/no reply
regular medication (names)	free text
additional medication(s) (y/n)	yes/no/don't know/refusal to answer/no reply
additional medication(s) (names)	free text
immunosuppression through medication	score 0-2: 0 - no immunosuppression expected; 1 - possible immunosuppression; 2 - immunosuppression
relevant medication	relevant immuunosuppressive medication
commentary	any relevant additional information
-	not applicable (e. g. dependent question, question not asked in this questionnaire …)
-	Question asked in the first questionnaire
-	Question asked in the second questionnaire
-	determined from questionnaire data
Spender
Impfung
Tag
Datum
biologisches Geschlecht1 [w/m]
Alter1 [Jahre]
Gewicht1 [kg]
Größe1 [m]
BMI3 [kg/m2]
derzeite Infektion1,2 [1 = ja/0 = nein]
falls ja, Symptome der derzeitigen Infektion1,2 [Freitext]
früherer positiver SARS-CoV-2-Nachweis1,2 [1 = ja/0 = nein]
falls ja, Anti-körpertherapie (Konvaleszenten-serum oder monoklonale Ak)1 [1 = ja/0 = nein]
Vakzine1 [AZD/BNT/MOD]
sekundäre Impfreaktionen [1 = ja/0 = nein]
Schmerzen [0–3]
Rötung [0–3]
Schwellung [0–3]
angeschwollene Lymphknoten [0–3]
Fieber [0–3]
Müdigkeit [0–3]
Unwohlsein [0–3]
Übelkeit [0–3]
Schüttelfrost [0–3]
Kopfschmerzen [0–3]
Muskelschmerzen [0–3]
Gelenkschmerzen [0–3]
sonstige sekundäre Impfreaktionen [Freitext]
Allergie1 [1 = ja/0 = nein]
Allergene1 [Freitext]
PEG-Allergie1 [1 = ja/0 = nein]
jemals Anaphylaxie1 [1 = ja/0 = nein]
jemals Anaphylaxie nach Impfung1 [1 = ja/0 = nein]
Anaphylaxie nach 1. Impfung2 [1 = ja/0 = nein]
Asthma1 [1 = ja/0 = nein]
atopische Dermatitis1 [1 = ja/0 = nein]
Immunsuppression1 [1 = ja/0 = nein]
Allergie-medikamente in den letzten 12 Monaten1 [1 = ja/0 = nein]
Allergie-medikamente1 [Freitext]
Asthma-medikamente in den letzten 12 Monaten1 [1 = ja/0 = nein]
Asthma-medikamente1 [Freitext]
regelmäßige Medikamente1 [1 = ja/0 = nein]
regelmäßigen Medikamente1 [Freitext]
zusätzliche Medikamente2 [1 = ja/0 = nein]
zusätzliche Medikamente2 [Freitext]
medikamentöse Immun-suppression3 [0–3]
relevante Medikation/ Medikationsgruppe3
Kommentar
Spender
Impfung
Tag
Datum
biologisches Geschlecht1 [w/m]
Alter1 [Jahre]
Gewicht1 [kg]
Größe1 [m]
BMI3 [kg/m2]
derzeite Infektion1,2 [1 = ja/0 = nein]
falls ja, Symptome der derzeitigen Infektion1,2 [Freitext]
früherer positiver SARS-CoV-2-Nachweis1,2 [1 = ja/0 = nein]
falls ja, Anti-körpertherapie (Konvaleszenten-serum oder monoklonale Ak)1 [1 = ja/0 = nein]
Vakzine1 [AZD/BNT/MOD]
sekundäre Impfreaktionen [1 = ja/0 = nein]
Schmerzen [0–3]
Rötung [0–3]
Schwellung [0–3]
angeschwollene Lymphknoten [0–3]
Fieber [0–3]
Müdigkeit [0–3]
Unwohlsein [0–3]
Übelkeit [0–3]
Schüttelfrost [0–3]
Kopfschmerzen [0–3]
Muskelschmerzen [0–3]
Gelenkschmerzen [0–3]
sonstige sekundäre Impfreaktionen [Freitext]
Allergie1 [1 = ja/0 = nein]
Allergene1 [Freitext]
PEG-Allergie1 [1 = ja/0 = nein]
jemals Anaphylaxie1 [1 = ja/0 = nein]
jemals Anaphylaxie nach Impfung1 [1 = ja/0 = nein]
Anaphylaxie nach 1. Impfung2 [1 = ja/0 = nein]
Asthma1 [1 = ja/0 = nein]
atopische Dermatitis1 [1 = ja/0 = nein]
Immunsuppression1 [1 = ja/0 = nein]
Allergie-medikamente in den letzten 12 Monaten1 [1 = ja/0 = nein]
Allergie-medikamente1 [Freitext]
Asthma-medikamente in den letzten 12 Monaten1 [1 = ja/0 = nein]
Asthma-medikamente1 [Freitext]
regelmäßige Medikamente1 [1 = ja/0 = nein]
regelmäßigen Medikamente1 [Freitext]
zusätzliche Medikamente2 [1 = ja/0 = nein]
zusätzliche Medikamente2 [Freitext]
medikamentöse Immun-suppression3 [0–3]
relevante Medikation/ Medikationsgruppe3
Kommentar
Spender
Impfung
Tag
Datum
biologisches Geschlecht1 [w/m]
Alter1 [Jahre]
Gewicht1 [kg]
Größe1 [m]
BMI3 [kg/m2]
derzeite Infektion1,2 [1 = ja/0 = nein]
falls ja, Symptome der derzeitigen Infektion1,2 [Freitext]
früherer positiver SARS-CoV-2-Nachweis1,2 [1 = ja/0 = nein]
falls ja, Anti-körpertherapie (Konvaleszenten-serum oder monoklonale Ak)1 [1 = ja/0 = nein]
Vakzine1 [AZD/BNT/MOD]
sekundäre Impfreaktionen [1 = ja/0 = nein]
Schmerzen [0–3]
Rötung [0–3]
Schwellung [0–3]
angeschwollene Lymphknoten [0–3]
Fieber [0–3]
Müdigkeit [0–3]
Unwohlsein [0–3]
Übelkeit [0–3]
Schüttelfrost [0–3]
Kopfschmerzen [0–3]
Muskelschmerzen [0–3]
Gelenkschmerzen [0–3]
sonstige sekundäre Impfreaktionen [Freitext]
Allergie1 [1 = ja/0 = nein]
Allergene1 [Freitext]
PEG-Allergie1 [1 = ja/0 = nein]
jemals Anaphylaxie1 [1 = ja/0 = nein]
jemals Anaphylaxie nach Impfung1 [1 = ja/0 = nein]
Anaphylaxie nach 1. Impfung2 [1 = ja/0 = nein]
Asthma1 [1 = ja/0 = nein]
atopische Dermatitis1 [1 = ja/0 = nein]
Immunsuppression1 [1 = ja/0 = nein]
Allergie-medikamente in den letzten 12 Monaten1 [1 = ja/0 = nein]
Allergie-medikamente1 [Freitext]
Asthma-medikamente in den letzten 12 Monaten1 [1 = ja/0 = nein]
Asthma-medikamente1 [Freitext]
regelmäßige Medikamente1 [1 = ja/0 = nein]
regelmäßigen Medikamente1 [Freitext]
zusätzliche Medikamente2 [1 = ja/0 = nein]
zusätzliche Medikamente2 [Freitext]
medikamentöse Immun-suppression3 [0–3]
relevante Medikation/ Medikationsgruppe3
Kommentar
Spender
Impfung
Tag
Datum
biologisches Geschlecht1 [w/m]
Alter1 [Jahre]
Gewicht1 [kg]
Größe1 [m]
BMI3 [kg/m2]
derzeite Infektion1,2 [1 = ja/0 = nein]
falls ja, Symptome der derzeitigen Infektion1,2 [Freitext]
früherer positiver SARS-CoV-2-Nachweis1,2 [1 = ja/0 = nein]
falls ja, Anti-körpertherapie (Konvaleszenten-serum oder monoklonale Ak)1 [1 = ja/0 = nein]
Vakzine1 [AZD/BNT/MOD]
sekundäre Impfreaktionen [1 = ja/0 = nein]
Schmerzen [0–3]
Rötung [0–3]
Schwellung [0–3]
angeschwollene Lymphknoten [0–3]
Fieber [0–3]
Müdigkeit [0–3]
Unwohlsein [0–3]
Übelkeit [0–3]
Schüttelfrost [0–3]
Kopfschmerzen [0–3]
Muskelschmerzen [0–3]
Gelenkschmerzen [0–3]
sonstige sekundäre Impfreaktionen [Freitext]
Allergie1 [1 = ja/0 = nein]
Allergene1 [Freitext]
PEG-Allergie1 [1 = ja/0 = nein]
jemals Anaphylaxie1 [1 = ja/0 = nein]
jemals Anaphylaxie nach Impfung1 [1 = ja/0 = nein]
Anaphylaxie nach 1. Impfung2 [1 = ja/0 = nein]
Asthma1 [1 = ja/0 = nein]
atopische Dermatitis1 [1 = ja/0 = nein]
Immunsuppression1 [1 = ja/0 = nein]
Allergie-medikamente in den letzten 12 Monaten1 [1 = ja/0 = nein]
Allergie-medikamente1 [Freitext]
Asthma-medikamente in den letzten 12 Monaten1 [1 = ja/0 = nein]
Asthma-medikamente1 [Freitext]
regelmäßige Medikamente1 [1 = ja/0 = nein]
regelmäßigen Medikamente1 [Freitext]
zusätzliche Medikamente2 [1 = ja/0 = nein]
zusätzliche Medikamente2 [Freitext]
medikamentöse Immun-suppression3 [0–3]
relevante Medikation/ Medikationsgruppe3
Kommentar
Spender
Impfung
Tag
Datum
biologisches Geschlecht1 [w/m]
Alter1 [Jahre]
Gewicht1 [kg]
Größe1 [m]
BMI3 [kg/m2]
derzeite Infektion1,2 [1 = ja/0 = nein]
falls ja, Symptome der derzeitigen Infektion1,2 [Freitext]
früherer positiver SARS-CoV-2-Nachweis1,2 [1 = ja/0 = nein]
falls ja, Anti-körpertherapie (Konvaleszenten-serum oder monoklonale Ak)1 [1 = ja/0 = nein]
Vakzine1 [AZD/BNT/MOD]
sekundäre Impfreaktionen [1 = ja/0 = nein]
Schmerzen [0–3]
Rötung [0–3]
Schwellung [0–3]
angeschwollene Lymphknoten [0–3]
Fieber [0–3]
Müdigkeit [0–3]
Unwohlsein [0–3]
Übelkeit [0–3]
Schüttelfrost [0–3]
Kopfschmerzen [0–3]
Muskelschmerzen [0–3]
Gelenkschmerzen [0–3]
sonstige sekundäre Impfreaktionen [Freitext]
Allergie1 [1 = ja/0 = nein]
Allergene1 [Freitext]
PEG-Allergie1 [1 = ja/0 = nein]
jemals Anaphylaxie1 [1 = ja/0 = nein]
jemals Anaphylaxie nach Impfung1 [1 = ja/0 = nein]
Anaphylaxie nach 1. Impfung2 [1 = ja/0 = nein]
Asthma1 [1 = ja/0 = nein]
atopische Dermatitis1 [1 = ja/0 = nein]
Immunsuppression1 [1 = ja/0 = nein]
Allergie-medikamente in den letzten 12 Monaten1 [1 = ja/0 = nein]
Allergie-medikamente1 [Freitext]
Asthma-medikamente in den letzten 12 Monaten1 [1 = ja/0 = nein]
Asthma-medikamente1 [Freitext]
regelmäßige Medikamente1 [1 = ja/0 = nein]
regelmäßigen Medikamente1 [Freitext]
zusätzliche Medikamente2 [1 = ja/0 = nein]
zusätzliche Medikamente2 [Freitext]
medikamentöse Immun-suppression3 [0–3]
relevante Medikation/ Medikationsgruppe3
Kommentar
Spender
Impfung
Tag
Datum
biologisches Geschlecht1 [w/m]
Alter1 [Jahre]
Gewicht1 [kg]
Größe1 [m]
BMI3 [kg/m2]
derzeite Infektion1,2 [1 = ja/0 = nein]
falls ja, Symptome der derzeitigen Infektion1,2 [Freitext]
früherer positiver SARS-CoV-2-Nachweis1,2 [1 = ja/0 = nein]
falls ja, Anti-körpertherapie (Konvaleszenten-serum oder monoklonale Ak)1 [1 = ja/0 = nein]
Vakzine1 [AZD/BNT/MOD]
sekundäre Impfreaktionen [1 = ja/0 = nein]
Schmerzen [0–3]
Rötung [0–3]
Schwellung [0–3]
angeschwollene Lymphknoten [0–3]
Fieber [0–3]
Müdigkeit [0–3]
Unwohlsein [0–3]
Übelkeit [0–3]
Schüttelfrost [0–3]
Kopfschmerzen [0–3]
Muskelschmerzen [0–3]
Gelenkschmerzen [0–3]
sonstige sekundäre Impfreaktionen [Freitext]
Allergie1 [1 = ja/0 = nein]
Allergene1 [Freitext]
PEG-Allergie1 [1 = ja/0 = nein]
jemals Anaphylaxie1 [1 = ja/0 = nein]
jemals Anaphylaxie nach Impfung1 [1 = ja/0 = nein]
Anaphylaxie nach 1. Impfung2 [1 = ja/0 = nein]
Asthma1 [1 = ja/0 = nein]
atopische Dermatitis1 [1 = ja/0 = nein]
Immunsuppression1 [1 = ja/0 = nein]
Allergie-medikamente in den letzten 12 Monaten1 [1 = ja/0 = nein]
Allergie-medikamente1 [Freitext]
Asthma-medikamente in den letzten 12 Monaten1 [1 = ja/0 = nein]
Asthma-medikamente1 [Freitext]
regelmäßige Medikamente1 [1 = ja/0 = nein]
regelmäßigen Medikamente1 [Freitext]
zusätzliche Medikamente2 [1 = ja/0 = nein]
zusätzliche Medikamente2 [Freitext]
medikamentöse Immun-suppression3 [0–3]
relevante Medikation/ Medikationsgruppe3
Kommentar
Spender
Impfung
Tag
Datum
biologisches Geschlecht1 [w/m]
Alter1 [Jahre]
Gewicht1 [kg]
Größe1 [m]
BMI3 [kg/m2]
derzeite Infektion1,2 [1 = ja/0 = nein]
falls ja, Symptome der derzeitigen Infektion1,2 [Freitext]
früherer positiver SARS-CoV-2-Nachweis1,2 [1 = ja/0 = nein]
falls ja, Anti-körpertherapie (Konvaleszenten-serum oder monoklonale Ak)1 [1 = ja/0 = nein]
Vakzine1 [AZD/BNT/MOD]
sekundäre Impfreaktionen [1 = ja/0 = nein]
Schmerzen [0–3]
Rötung [0–3]
Schwellung [0–3]
angeschwollene Lymphknoten [0–3]
Fieber [0–3]
Müdigkeit [0–3]
Unwohlsein [0–3]
Übelkeit [0–3]
Schüttelfrost [0–3]
Kopfschmerzen [0–3]
Muskelschmerzen [0–3]
Gelenkschmerzen [0–3]
sonstige sekundäre Impfreaktionen [Freitext]
Allergie1 [1 = ja/0 = nein]
Allergene1 [Freitext]
PEG-Allergie1 [1 = ja/0 = nein]
jemals Anaphylaxie1 [1 = ja/0 = nein]
jemals Anaphylaxie nach Impfung1 [1 = ja/0 = nein]
Anaphylaxie nach 1. Impfung2 [1 = ja/0 = nein]
Asthma1 [1 = ja/0 = nein]
atopische Dermatitis1 [1 = ja/0 = nein]
Immunsuppression1 [1 = ja/0 = nein]
Allergie-medikamente in den letzten 12 Monaten1 [1 = ja/0 = nein]
Allergie-medikamente1 [Freitext]
Asthma-medikamente in den letzten 12 Monaten1 [1 = ja/0 = nein]
Asthma-medikamente1 [Freitext]
regelmäßige Medikamente1 [1 = ja/0 = nein]
regelmäßigen Medikamente1 [Freitext]
zusätzliche Medikamente2 [1 = ja/0 = nein]
zusätzliche Medikamente2 [Freitext]
medikamentöse Immun-suppression3 [0–3]
relevante Medikation/ Medikationsgruppe3
Kommentar
Spender
Impfung
Tag
Datum
biologisches Geschlecht1 [w/m]
Alter1 [Jahre]
Gewicht1 [kg]
Größe1 [m]
BMI3 [kg/m2]
derzeite Infektion1,2 [1 = ja/0 = nein]
falls ja, Symptome der derzeitigen Infektion1,2 [Freitext]
früherer positiver SARS-CoV-2-Nachweis1,2 [1 = ja/0 = nein]
falls ja, Anti-körpertherapie (Konvaleszenten-serum oder monoklonale Ak)1 [1 = ja/0 = nein]
Vakzine1 [AZD/BNT/MOD]
sekundäre Impfreaktionen [1 = ja/0 = nein]
Schmerzen [0–3]
Rötung [0–3]
Schwellung [0–3]
angeschwollene Lymphknoten [0–3]
Fieber [0–3]
Müdigkeit [0–3]
Unwohlsein [0–3]
Übelkeit [0–3]
Schüttelfrost [0–3]
Kopfschmerzen [0–3]
Muskelschmerzen [0–3]
Gelenkschmerzen [0–3]
sonstige sekundäre Impfreaktionen [Freitext]
Allergie1 [1 = ja/0 = nein]
Allergene1 [Freitext]
PEG-Allergie1 [1 = ja/0 = nein]
jemals Anaphylaxie1 [1 = ja/0 = nein]
jemals Anaphylaxie nach Impfung1 [1 = ja/0 = nein]
Anaphylaxie nach 1. Impfung2 [1 = ja/0 = nein]
Asthma1 [1 = ja/0 = nein]
atopische Dermatitis1 [1 = ja/0 = nein]
Immunsuppression1 [1 = ja/0 = nein]
Allergie-medikamente in den letzten 12 Monaten1 [1 = ja/0 = nein]
Allergie-medikamente1 [Freitext]
Asthma-medikamente in den letzten 12 Monaten1 [1 = ja/0 = nein]
Asthma-medikamente1 [Freitext]
regelmäßige Medikamente1 [1 = ja/0 = nein]
regelmäßigen Medikamente1 [Freitext]
zusätzliche Medikamente2 [1 = ja/0 = nein]
zusätzliche Medikamente2 [Freitext]
medikamentöse Immun-suppression3 [0–3]
relevante Medikation/ Medikationsgruppe3
Kommentar
Spender
Impfung
Tag
Datum
biologisches Geschlecht1 [w/m]
Alter1 [Jahre]
Gewicht1 [kg]
Größe1 [m]
BMI3 [kg/m2]
derzeite Infektion1,2 [1 = ja/0 = nein]
falls ja, Symptome der derzeitigen Infektion1,2 [Freitext]
früherer positiver SARS-CoV-2-Nachweis1,2 [1 = ja/0 = nein]
falls ja, Anti-körpertherapie (Konvaleszenten-serum oder monoklonale Ak)1 [1 = ja/0 = nein]
Vakzine1 [AZD/BNT/MOD]
sekundäre Impfreaktionen [1 = ja/0 = nein]
Schmerzen [0–3]
Rötung [0–3]
Schwellung [0–3]
angeschwollene Lymphknoten [0–3]
Fieber [0–3]
Müdigkeit [0–3]
Unwohlsein [0–3]
Übelkeit [0–3]
Schüttelfrost [0–3]
Kopfschmerzen [0–3]
Muskelschmerzen [0–3]
Gelenkschmerzen [0–3]
sonstige sekundäre Impfreaktionen [Freitext]
Allergie1 [1 = ja/0 = nein]
Allergene1 [Freitext]
PEG-Allergie1 [1 = ja/0 = nein]
jemals Anaphylaxie1 [1 = ja/0 = nein]
jemals Anaphylaxie nach Impfung1 [1 = ja/0 = nein]
Anaphylaxie nach 1. Impfung2 [1 = ja/0 = nein]
Asthma1 [1 = ja/0 = nein]
atopische Dermatitis1 [1 = ja/0 = nein]
Immunsuppression1 [1 = ja/0 = nein]
Allergie-medikamente in den letzten 12 Monaten1 [1 = ja/0 = nein]
Allergie-medikamente1 [Freitext]
Asthma-medikamente in den letzten 12 Monaten1 [1 = ja/0 = nein]
Asthma-medikamente1 [Freitext]
regelmäßige Medikamente1 [1 = ja/0 = nein]
regelmäßigen Medikamente1 [Freitext]
zusätzliche Medikamente2 [1 = ja/0 = nein]
zusätzliche Medikamente2 [Freitext]
medikamentöse Immun-suppression3 [0–3]
relevante Medikation/ Medikationsgruppe3
Kommentar
Spender
Impfung
Tag
Datum
biologisches Geschlecht1 [w/m]
Alter1 [Jahre]
Gewicht1 [kg]
Größe1 [m]
BMI3 [kg/m2]
derzeite Infektion1,2 [1 = ja/0 = nein]
falls ja, Symptome der derzeitigen Infektion1,2 [Freitext]
früherer positiver SARS-CoV-2-Nachweis1,2 [1 = ja/0 = nein]
falls ja, Anti-körpertherapie (Konvaleszenten-serum oder monoklonale Ak)1 [1 = ja/0 = nein]
Vakzine1 [AZD/BNT/MOD]
sekundäre Impfreaktionen [1 = ja/0 = nein]
Schmerzen [0–3]
Rötung [0–3]
Schwellung [0–3]
angeschwollene Lymphknoten [0–3]
Fieber [0–3]
Müdigkeit [0–3]
Unwohlsein [0–3]
Übelkeit [0–3]
Schüttelfrost [0–3]
Kopfschmerzen [0–3]
Muskelschmerzen [0–3]
Gelenkschmerzen [0–3]
sonstige sekundäre Impfreaktionen [Freitext]
Allergie1 [1 = ja/0 = nein]
Allergene1 [Freitext]
PEG-Allergie1 [1 = ja/0 = nein]
jemals Anaphylaxie1 [1 = ja/0 = nein]
jemals Anaphylaxie nach Impfung1 [1 = ja/0 = nein]
Anaphylaxie nach 1. Impfung2 [1 = ja/0 = nein]
Asthma1 [1 = ja/0 = nein]
atopische Dermatitis1 [1 = ja/0 = nein]
Immunsuppression1 [1 = ja/0 = nein]
Allergie-medikamente in den letzten 12 Monaten1 [1 = ja/0 = nein]
Allergie-medikamente1 [Freitext]
Asthma-medikamente in den letzten 12 Monaten1 [1 = ja/0 = nein]
Asthma-medikamente1 [Freitext]
regelmäßige Medikamente1 [1 = ja/0 = nein]
regelmäßigen Medikamente1 [Freitext]
zusätzliche Medikamente2 [1 = ja/0 = nein]
zusätzliche Medikamente2 [Freitext]
medikamentöse Immun-suppression3 [0–3]
relevante Medikation/ Medikationsgruppe3
Kommentar
Spender
Impfung
Tag
Datum
biologisches Geschlecht1 [w/m]
Alter1 [Jahre]
Gewicht1 [kg]
Größe1 [m]
BMI3 [kg/m2]
derzeite Infektion1,2 [1 = ja/0 = nein]
falls ja, Symptome der derzeitigen Infektion1,2 [Freitext]
früherer positiver SARS-CoV-2-Nachweis1,2 [1 = ja/0 = nein]
falls ja, Anti-körpertherapie (Konvaleszenten-serum oder monoklonale Ak)1 [1 = ja/0 = nein]
Vakzine1 [AZD/BNT/MOD]
sekundäre Impfreaktionen [1 = ja/0 = nein]
Schmerzen [0–3]
Rötung [0–3]
Schwellung [0–3]
angeschwollene Lymphknoten [0–3]
Fieber [0–3]
Müdigkeit [0–3]
Unwohlsein [0–3]
Übelkeit [0–3]
Schüttelfrost [0–3]
Kopfschmerzen [0–3]
Muskelschmerzen [0–3]
Gelenkschmerzen [0–3]
sonstige sekundäre Impfreaktionen [Freitext]
Allergie1 [1 = ja/0 = nein]
Allergene1 [Freitext]
PEG-Allergie1 [1 = ja/0 = nein]
jemals Anaphylaxie1 [1 = ja/0 = nein]
jemals Anaphylaxie nach Impfung1 [1 = ja/0 = nein]
Anaphylaxie nach 1. Impfung2 [1 = ja/0 = nein]
Asthma1 [1 = ja/0 = nein]
atopische Dermatitis1 [1 = ja/0 = nein]
Immunsuppression1 [1 = ja/0 = nein]
Allergie-medikamente in den letzten 12 Monaten1 [1 = ja/0 = nein]
Allergie-medikamente1 [Freitext]
Asthma-medikamente in den letzten 12 Monaten1 [1 = ja/0 = nein]
Asthma-medikamente1 [Freitext]
regelmäßige Medikamente1 [1 = ja/0 = nein]
regelmäßigen Medikamente1 [Freitext]
zusätzliche Medikamente2 [1 = ja/0 = nein]
zusätzliche Medikamente2 [Freitext]
medikamentöse Immun-suppression3 [0–3]
relevante Medikation/ Medikationsgruppe3
Kommentar
Spender
Impfung
Tag
Datum
biologisches Geschlecht1 [w/m]
Alter1 [Jahre]
Gewicht1 [kg]
Größe1 [m]
BMI3 [kg/m2]
derzeite Infektion1,2 [1 = ja/0 = nein]
falls ja, Symptome der derzeitigen Infektion1,2 [Freitext]
früherer positiver SARS-CoV-2-Nachweis1,2 [1 = ja/0 = nein]
falls ja, Anti-körpertherapie (Konvaleszenten-serum oder monoklonale Ak)1 [1 = ja/0 = nein]
Vakzine1 [AZD/BNT/MOD]
sekundäre Impfreaktionen [1 = ja/0 = nein]
Schmerzen [0–3]
Rötung [0–3]
Schwellung [0–3]
angeschwollene Lymphknoten [0–3]
Fieber [0–3]
Müdigkeit [0–3]
Unwohlsein [0–3]
Übelkeit [0–3]
Schüttelfrost [0–3]
Kopfschmerzen [0–3]
Muskelschmerzen [0–3]
Gelenkschmerzen [0–3]
sonstige sekundäre Impfreaktionen [Freitext]
Allergie1 [1 = ja/0 = nein]
Allergene1 [Freitext]
PEG-Allergie1 [1 = ja/0 = nein]
jemals Anaphylaxie1 [1 = ja/0 = nein]
jemals Anaphylaxie nach Impfung1 [1 = ja/0 = nein]
Anaphylaxie nach 1. Impfung2 [1 = ja/0 = nein]
Asthma1 [1 = ja/0 = nein]
atopische Dermatitis1 [1 = ja/0 = nein]
Immunsuppression1 [1 = ja/0 = nein]
Allergie-medikamente in den letzten 12 Monaten1 [1 = ja/0 = nein]
Allergie-medikamente1 [Freitext]
Asthma-medikamente in den letzten 12 Monaten1 [1 = ja/0 = nein]
Asthma-medikamente1 [Freitext]
regelmäßige Medikamente1 [1 = ja/0 = nein]
regelmäßigen Medikamente1 [Freitext]
zusätzliche Medikamente2 [1 = ja/0 = nein]
zusätzliche Medikamente2 [Freitext]
medikamentöse Immun-suppression3 [0–3]
relevante Medikation/ Medikationsgruppe3
Kommentar
Spender
Impfung
Tag
Datum
biologisches Geschlecht1 [w/m]
Alter1 [Jahre]
Gewicht1 [kg]
Größe1 [m]
BMI3 [kg/m2]
derzeite Infektion1,2 [1 = ja/0 = nein]
falls ja, Symptome der derzeitigen Infektion1,2 [Freitext]
früherer positiver SARS-CoV-2-Nachweis1,2 [1 = ja/0 = nein]
falls ja, Anti-körpertherapie (Konvaleszenten-serum oder monoklonale Ak)1 [1 = ja/0 = nein]
Vakzine1 [AZD/BNT/MOD]
sekundäre Impfreaktionen [1 = ja/0 = nein]
Schmerzen [0–3]
Rötung [0–3]
Schwellung [0–3]
angeschwollene Lymphknoten [0–3]
Fieber [0–3]
Müdigkeit [0–3]
Unwohlsein [0–3]
Übelkeit [0–3]
Schüttelfrost [0–3]
Kopfschmerzen [0–3]
Muskelschmerzen [0–3]
Gelenkschmerzen [0–3]
sonstige sekundäre Impfreaktionen [Freitext]
Allergie1 [1 = ja/0 = nein]
Allergene1 [Freitext]
PEG-Allergie1 [1 = ja/0 = nein]
jemals Anaphylaxie1 [1 = ja/0 = nein]
jemals Anaphylaxie nach Impfung1 [1 = ja/0 = nein]
Anaphylaxie nach 1. Impfung2 [1 = ja/0 = nein]
Asthma1 [1 = ja/0 = nein]
atopische Dermatitis1 [1 = ja/0 = nein]
Immunsuppression1 [1 = ja/0 = nein]
Allergie-medikamente in den letzten 12 Monaten1 [1 = ja/0 = nein]
Allergie-medikamente1 [Freitext]
Asthma-medikamente in den letzten 12 Monaten1 [1 = ja/0 = nein]
Asthma-medikamente1 [Freitext]
regelmäßige Medikamente1 [1 = ja/0 = nein]
regelmäßigen Medikamente1 [Freitext]
zusätzliche Medikamente2 [1 = ja/0 = nein]
zusätzliche Medikamente2 [Freitext]
medikamentöse Immun-suppression3 [0–3]
relevante Medikation/ Medikationsgruppe3
Kommentar
Spender
Impfung
Tag
Datum
biologisches Geschlecht1 [w/m]
Alter1 [Jahre]
Gewicht1 [kg]
Größe1 [m]
BMI3 [kg/m2]
derzeite Infektion1,2 [1 = ja/0 = nein]
falls ja, Symptome der derzeitigen Infektion1,2 [Freitext]
früherer positiver SARS-CoV-2-Nachweis1,2 [1 = ja/0 = nein]
falls ja, Anti-körpertherapie (Konvaleszenten-serum oder monoklonale Ak)1 [1 = ja/0 = nein]
Vakzine1 [AZD/BNT/MOD]
sekundäre Impfreaktionen [1 = ja/0 = nein]
Schmerzen [0–3]
Rötung [0–3]
Schwellung [0–3]
angeschwollene Lymphknoten [0–3]
Fieber [0–3]
Müdigkeit [0–3]
Unwohlsein [0–3]
Übelkeit [0–3]
Schüttelfrost [0–3]
Kopfschmerzen [0–3]
Muskelschmerzen [0–3]
Gelenkschmerzen [0–3]
sonstige sekundäre Impfreaktionen [Freitext]
Allergie1 [1 = ja/0 = nein]
Allergene1 [Freitext]
PEG-Allergie1 [1 = ja/0 = nein]
jemals Anaphylaxie1 [1 = ja/0 = nein]
jemals Anaphylaxie nach Impfung1 [1 = ja/0 = nein]
Anaphylaxie nach 1. Impfung2 [1 = ja/0 = nein]
Asthma1 [1 = ja/0 = nein]
atopische Dermatitis1 [1 = ja/0 = nein]
Immunsuppression1 [1 = ja/0 = nein]
Allergie-medikamente in den letzten 12 Monaten1 [1 = ja/0 = nein]
Allergie-medikamente1 [Freitext]
Asthma-medikamente in den letzten 12 Monaten1 [1 = ja/0 = nein]
Asthma-medikamente1 [Freitext]
regelmäßige Medikamente1 [1 = ja/0 = nein]
regelmäßigen Medikamente1 [Freitext]
zusätzliche Medikamente2 [1 = ja/0 = nein]
zusätzliche Medikamente2 [Freitext]
medikamentöse Immun-suppression3 [0–3]
relevante Medikation/ Medikationsgruppe3
Kommentar
Spender
Impfung
Tag
Datum
biologisches Geschlecht1 [w/m]
Alter1 [Jahre]
Gewicht1 [kg]
Größe1 [m]
BMI3 [kg/m2]
derzeite Infektion1,2 [1 = ja/0 = nein]
falls ja, Symptome der derzeitigen Infektion1,2 [Freitext]
früherer positiver SARS-CoV-2-Nachweis1,2 [1 = ja/0 = nein]
falls ja, Anti-körpertherapie (Konvaleszenten-serum oder monoklonale Ak)1 [1 = ja/0 = nein]
Vakzine1 [AZD/BNT/MOD]
sekundäre Impfreaktionen [1 = ja/0 = nein]
Schmerzen [0–3]
Rötung [0–3]
Schwellung [0–3]
angeschwollene Lymphknoten [0–3]
Fieber [0–3]
Müdigkeit [0–3]
Unwohlsein [0–3]
Übelkeit [0–3]
Schüttelfrost [0–3]
Kopfschmerzen [0–3]
Muskelschmerzen [0–3]
Gelenkschmerzen [0–3]
sonstige sekundäre Impfreaktionen [Freitext]
Allergie1 [1 = ja/0 = nein]
Allergene1 [Freitext]
PEG-Allergie1 [1 = ja/0 = nein]
jemals Anaphylaxie1 [1 = ja/0 = nein]
jemals Anaphylaxie nach Impfung1 [1 = ja/0 = nein]
Anaphylaxie nach 1. Impfung2 [1 = ja/0 = nein]
Asthma1 [1 = ja/0 = nein]
atopische Dermatitis1 [1 = ja/0 = nein]
Immunsuppression1 [1 = ja/0 = nein]
Allergie-medikamente in den letzten 12 Monaten1 [1 = ja/0 = nein]
Allergie-medikamente1 [Freitext]
Asthma-medikamente in den letzten 12 Monaten1 [1 = ja/0 = nein]
Asthma-medikamente1 [Freitext]
regelmäßige Medikamente1 [1 = ja/0 = nein]
regelmäßigen Medikamente1 [Freitext]
zusätzliche Medikamente2 [1 = ja/0 = nein]
zusätzliche Medikamente2 [Freitext]
medikamentöse Immun-suppression3 [0–3]
relevante Medikation/ Medikationsgruppe3
Kommentar
Spender
Impfung
Tag
Datum
biologisches Geschlecht1 [w/m]
Alter1 [Jahre]
Gewicht1 [kg]
Größe1 [m]
BMI3 [kg/m2]
derzeite Infektion1,2 [1 = ja/0 = nein]
falls ja, Symptome der derzeitigen Infektion1,2 [Freitext]
früherer positiver SARS-CoV-2-Nachweis1,2 [1 = ja/0 = nein]
falls ja, Anti-körpertherapie (Konvaleszenten-serum oder monoklonale Ak)1 [1 = ja/0 = nein]
Vakzine1 [AZD/BNT/MOD]
sekundäre Impfreaktionen [1 = ja/0 = nein]
Schmerzen [0–3]
Rötung [0–3]
Schwellung [0–3]
angeschwollene Lymphknoten [0–3]
Fieber [0–3]
Müdigkeit [0–3]
Unwohlsein [0–3]
Übelkeit [0–3]
Schüttelfrost [0–3]
Kopfschmerzen [0–3]
Muskelschmerzen [0–3]
Gelenkschmerzen [0–3]
sonstige sekundäre Impfreaktionen [Freitext]
Allergie1 [1 = ja/0 = nein]
Allergene1 [Freitext]
PEG-Allergie1 [1 = ja/0 = nein]
jemals Anaphylaxie1 [1 = ja/0 = nein]
jemals Anaphylaxie nach Impfung1 [1 = ja/0 = nein]
Anaphylaxie nach 1. Impfung2 [1 = ja/0 = nein]
Asthma1 [1 = ja/0 = nein]
atopische Dermatitis1 [1 = ja/0 = nein]
Immunsuppression1 [1 = ja/0 = nein]
Allergie-medikamente in den letzten 12 Monaten1 [1 = ja/0 = nein]
Allergie-medikamente1 [Freitext]
Asthma-medikamente in den letzten 12 Monaten1 [1 = ja/0 = nein]
Asthma-medikamente1 [Freitext]
regelmäßige Medikamente1 [1 = ja/0 = nein]
regelmäßigen Medikamente1 [Freitext]
zusätzliche Medikamente2 [1 = ja/0 = nein]
zusätzliche Medikamente2 [Freitext]
medikamentöse Immun-suppression3 [0–3]
relevante Medikation/ Medikationsgruppe3
Kommentar
Spender
Impfung
Tag
Datum
biologisches Geschlecht1 [w/m]
Alter1 [Jahre]
Gewicht1 [kg]
Größe1 [m]
BMI3 [kg/m2]
derzeite Infektion1,2 [1 = ja/0 = nein]
falls ja, Symptome der derzeitigen Infektion1,2 [Freitext]
früherer positiver SARS-CoV-2-Nachweis1,2 [1 = ja/0 = nein]
falls ja, Anti-körpertherapie (Konvaleszenten-serum oder monoklonale Ak)1 [1 = ja/0 = nein]
Vakzine1 [AZD/BNT/MOD]
sekundäre Impfreaktionen [1 = ja/0 = nein]
Schmerzen [0–3]
Rötung [0–3]
Schwellung [0–3]
angeschwollene Lymphknoten [0–3]
Fieber [0–3]
Müdigkeit [0–3]
Unwohlsein [0–3]
Übelkeit [0–3]
Schüttelfrost [0–3]
Kopfschmerzen [0–3]
Muskelschmerzen [0–3]
Gelenkschmerzen [0–3]
sonstige sekundäre Impfreaktionen [Freitext]
Allergie1 [1 = ja/0 = nein]
Allergene1 [Freitext]
PEG-Allergie1 [1 = ja/0 = nein]
jemals Anaphylaxie1 [1 = ja/0 = nein]
jemals Anaphylaxie nach Impfung1 [1 = ja/0 = nein]
Anaphylaxie nach 1. Impfung2 [1 = ja/0 = nein]
Asthma1 [1 = ja/0 = nein]
atopische Dermatitis1 [1 = ja/0 = nein]
Immunsuppression1 [1 = ja/0 = nein]
Allergie-medikamente in den letzten 12 Monaten1 [1 = ja/0 = nein]
Allergie-medikamente1 [Freitext]
Asthma-medikamente in den letzten 12 Monaten1 [1 = ja/0 = nein]
Asthma-medikamente1 [Freitext]
regelmäßige Medikamente1 [1 = ja/0 = nein]
regelmäßigen Medikamente1 [Freitext]
zusätzliche Medikamente2 [1 = ja/0 = nein]
zusätzliche Medikamente2 [Freitext]
medikamentöse Immun-suppression3 [0–3]
relevante Medikation/ Medikationsgruppe3
Kommentar
Spender
Impfung
Tag
Datum
biologisches Geschlecht1 [w/m]
Alter1 [Jahre]
Gewicht1 [kg]
Größe1 [m]
BMI3 [kg/m2]
derzeite Infektion1,2 [1 = ja/0 = nein]
falls ja, Symptome der derzeitigen Infektion1,2 [Freitext]
früherer positiver SARS-CoV-2-Nachweis1,2 [1 = ja/0 = nein]
falls ja, Anti-körpertherapie (Konvaleszenten-serum oder monoklonale Ak)1 [1 = ja/0 = nein]
Vakzine1 [AZD/BNT/MOD]
sekundäre Impfreaktionen [1 = ja/0 = nein]
Schmerzen [0–3]
Rötung [0–3]
Schwellung [0–3]
angeschwollene Lymphknoten [0–3]
Fieber [0–3]
Müdigkeit [0–3]
Unwohlsein [0–3]
Übelkeit [0–3]
Schüttelfrost [0–3]
Kopfschmerzen [0–3]
Muskelschmerzen [0–3]
Gelenkschmerzen [0–3]
sonstige sekundäre Impfreaktionen [Freitext]
Allergie1 [1 = ja/0 = nein]
Allergene1 [Freitext]
PEG-Allergie1 [1 = ja/0 = nein]
jemals Anaphylaxie1 [1 = ja/0 = nein]
jemals Anaphylaxie nach Impfung1 [1 = ja/0 = nein]
Anaphylaxie nach 1. Impfung2 [1 = ja/0 = nein]
Asthma1 [1 = ja/0 = nein]
atopische Dermatitis1 [1 = ja/0 = nein]
Immunsuppression1 [1 = ja/0 = nein]
Allergie-medikamente in den letzten 12 Monaten1 [1 = ja/0 = nein]
Allergie-medikamente1 [Freitext]
Asthma-medikamente in den letzten 12 Monaten1 [1 = ja/0 = nein]
Asthma-medikamente1 [Freitext]
regelmäßige Medikamente1 [1 = ja/0 = nein]
regelmäßigen Medikamente1 [Freitext]
zusätzliche Medikamente2 [1 = ja/0 = nein]
zusätzliche Medikamente2 [Freitext]
medikamentöse Immun-suppression3 [0–3]
relevante Medikation/ Medikationsgruppe3
Kommentar
Spender
Impfung
Tag
Datum
biologisches Geschlecht1 [w/m]
Alter1 [Jahre]
Gewicht1 [kg]
Größe1 [m]
BMI3 [kg/m2]
derzeite Infektion1,2 [1 = ja/0 = nein]
falls ja, Symptome der derzeitigen Infektion1,2 [Freitext]
früherer positiver SARS-CoV-2-Nachweis1,2 [1 = ja/0 = nein]
falls ja, Anti-körpertherapie (Konvaleszenten-serum oder monoklonale Ak)1 [1 = ja/0 = nein]
Vakzine1 [AZD/BNT/MOD]
sekundäre Impfreaktionen [1 = ja/0 = nein]
Schmerzen [0–3]
Rötung [0–3]
Schwellung [0–3]
angeschwollene Lymphknoten [0–3]
Fieber [0–3]
Müdigkeit [0–3]
Unwohlsein [0–3]
Übelkeit [0–3]
Schüttelfrost [0–3]
Kopfschmerzen [0–3]
Muskelschmerzen [0–3]
Gelenkschmerzen [0–3]
sonstige sekundäre Impfreaktionen [Freitext]
Allergie1 [1 = ja/0 = nein]
Allergene1 [Freitext]
PEG-Allergie1 [1 = ja/0 = nein]
jemals Anaphylaxie1 [1 = ja/0 = nein]
jemals Anaphylaxie nach Impfung1 [1 = ja/0 = nein]
Anaphylaxie nach 1. Impfung2 [1 = ja/0 = nein]
Asthma1 [1 = ja/0 = nein]
atopische Dermatitis1 [1 = ja/0 = nein]
Immunsuppression1 [1 = ja/0 = nein]
Allergie-medikamente in den letzten 12 Monaten1 [1 = ja/0 = nein]
Allergie-medikamente1 [Freitext]
Asthma-medikamente in den letzten 12 Monaten1 [1 = ja/0 = nein]
Asthma-medikamente1 [Freitext]
regelmäßige Medikamente1 [1 = ja/0 = nein]
regelmäßigen Medikamente1 [Freitext]
zusätzliche Medikamente2 [1 = ja/0 = nein]
zusätzliche Medikamente2 [Freitext]
medikamentöse Immun-suppression3 [0–3]
relevante Medikation/ Medikationsgruppe3
Kommentar
Spender
Impfung
Tag
Datum
biologisches Geschlecht1 [w/m]
Alter1 [Jahre]
Gewicht1 [kg]
Größe1 [m]
BMI3 [kg/m2]
derzeite Infektion1,2 [1 = ja/0 = nein]
falls ja, Symptome der derzeitigen Infektion1,2 [Freitext]
früherer positiver SARS-CoV-2-Nachweis1,2 [1 = ja/0 = nein]
falls ja, Anti-körpertherapie (Konvaleszenten-serum oder monoklonale Ak)1 [1 = ja/0 = nein]
Vakzine1 [AZD/BNT/MOD]
sekundäre Impfreaktionen [1 = ja/0 = nein]
Schmerzen [0–3]
Rötung [0–3]
Schwellung [0–3]
angeschwollene Lymphknoten [0–3]
Fieber [0–3]
Müdigkeit [0–3]
Unwohlsein [0–3]
Übelkeit [0–3]
Schüttelfrost [0–3]
Kopfschmerzen [0–3]
Muskelschmerzen [0–3]
Gelenkschmerzen [0–3]
sonstige sekundäre Impfreaktionen [Freitext]
Allergie1 [1 = ja/0 = nein]
Allergene1 [Freitext]
PEG-Allergie1 [1 = ja/0 = nein]
jemals Anaphylaxie1 [1 = ja/0 = nein]
jemals Anaphylaxie nach Impfung1 [1 = ja/0 = nein]
Anaphylaxie nach 1. Impfung2 [1 = ja/0 = nein]
Asthma1 [1 = ja/0 = nein]
atopische Dermatitis1 [1 = ja/0 = nein]
Immunsuppression1 [1 = ja/0 = nein]
Allergie-medikamente in den letzten 12 Monaten1 [1 = ja/0 = nein]
Allergie-medikamente1 [Freitext]
Asthma-medikamente in den letzten 12 Monaten1 [1 = ja/0 = nein]
Asthma-medikamente1 [Freitext]
regelmäßige Medikamente1 [1 = ja/0 = nein]
regelmäßigen Medikamente1 [Freitext]
zusätzliche Medikamente2 [1 = ja/0 = nein]
zusätzliche Medikamente2 [Freitext]
medikamentöse Immun-suppression3 [0–3]
relevante Medikation/ Medikationsgruppe3
Kommentar
Spender
Impfung
Tag
Datum
biologisches Geschlecht1 [w/m]
Alter1 [Jahre]
Gewicht1 [kg]
Größe1 [m]
BMI3 [kg/m2]
derzeite Infektion1,2 [1 = ja/0 = nein]
falls ja, Symptome der derzeitigen Infektion1,2 [Freitext]
früherer positiver SARS-CoV-2-Nachweis1,2 [1 = ja/0 = nein]
falls ja, Anti-körpertherapie (Konvaleszenten-serum oder monoklonale Ak)1 [1 = ja/0 = nein]
Vakzine1 [AZD/BNT/MOD]
sekundäre Impfreaktionen [1 = ja/0 = nein]
Schmerzen [0–3]
Rötung [0–3]
Schwellung [0–3]
angeschwollene Lymphknoten [0–3]
Fieber [0–3]
Müdigkeit [0–3]
Unwohlsein [0–3]
Übelkeit [0–3]
Schüttelfrost [0–3]
Kopfschmerzen [0–3]
Muskelschmerzen [0–3]
Gelenkschmerzen [0–3]
sonstige sekundäre Impfreaktionen [Freitext]
Allergie1 [1 = ja/0 = nein]
Allergene1 [Freitext]
PEG-Allergie1 [1 = ja/0 = nein]
jemals Anaphylaxie1 [1 = ja/0 = nein]
jemals Anaphylaxie nach Impfung1 [1 = ja/0 = nein]
Anaphylaxie nach 1. Impfung2 [1 = ja/0 = nein]
Asthma1 [1 = ja/0 = nein]
atopische Dermatitis1 [1 = ja/0 = nein]
Immunsuppression1 [1 = ja/0 = nein]
Allergie-medikamente in den letzten 12 Monaten1 [1 = ja/0 = nein]
Allergie-medikamente1 [Freitext]
Asthma-medikamente in den letzten 12 Monaten1 [1 = ja/0 = nein]
Asthma-medikamente1 [Freitext]
regelmäßige Medikamente1 [1 = ja/0 = nein]
regelmäßigen Medikamente1 [Freitext]
zusätzliche Medikamente2 [1 = ja/0 = nein]
zusätzliche Medikamente2 [Freitext]
medikamentöse Immun-suppression3 [0–3]
relevante Medikation/ Medikationsgruppe3
Kommentar
Spender
Impfung
Tag
Datum
biologisches Geschlecht1 [w/m]
Alter1 [Jahre]
Gewicht1 [kg]
Größe1 [m]
BMI3 [kg/m2]
derzeite Infektion1,2 [1 = ja/0 = nein]
falls ja, Symptome der derzeitigen Infektion1,2 [Freitext]
früherer positiver SARS-CoV-2-Nachweis1,2 [1 = ja/0 = nein]
falls ja, Anti-körpertherapie (Konvaleszenten-serum oder monoklonale Ak)1 [1 = ja/0 = nein]
Vakzine1 [AZD/BNT/MOD]
sekundäre Impfreaktionen [1 = ja/0 = nein]
Schmerzen [0–3]
Rötung [0–3]
Schwellung [0–3]
angeschwollene Lymphknoten [0–3]
Fieber [0–3]
Müdigkeit [0–3]
Unwohlsein [0–3]
Übelkeit [0–3]
Schüttelfrost [0–3]
Kopfschmerzen [0–3]
Muskelschmerzen [0–3]
Gelenkschmerzen [0–3]
sonstige sekundäre Impfreaktionen [Freitext]
Allergie1 [1 = ja/0 = nein]
Allergene1 [Freitext]
PEG-Allergie1 [1 = ja/0 = nein]
jemals Anaphylaxie1 [1 = ja/0 = nein]
jemals Anaphylaxie nach Impfung1 [1 = ja/0 = nein]
Anaphylaxie nach 1. Impfung2 [1 = ja/0 = nein]
Asthma1 [1 = ja/0 = nein]
atopische Dermatitis1 [1 = ja/0 = nein]
Immunsuppression1 [1 = ja/0 = nein]
Allergie-medikamente in den letzten 12 Monaten1 [1 = ja/0 = nein]
Allergie-medikamente1 [Freitext]
Asthma-medikamente in den letzten 12 Monaten1 [1 = ja/0 = nein]
Asthma-medikamente1 [Freitext]
regelmäßige Medikamente1 [1 = ja/0 = nein]
regelmäßigen Medikamente1 [Freitext]
zusätzliche Medikamente2 [1 = ja/0 = nein]
zusätzliche Medikamente2 [Freitext]
medikamentöse Immun-suppression3 [0–3]
relevante Medikation/ Medikationsgruppe3
Kommentar
Spender
Impfung
Tag
Datum
biologisches Geschlecht1 [w/m]
Alter1 [Jahre]
Gewicht1 [kg]
Größe1 [m]
BMI3 [kg/m2]
derzeite Infektion1,2 [1 = ja/0 = nein]
falls ja, Symptome der derzeitigen Infektion1,2 [Freitext]
früherer positiver SARS-CoV-2-Nachweis1,2 [1 = ja/0 = nein]
falls ja, Anti-körpertherapie (Konvaleszenten-serum oder monoklonale Ak)1 [1 = ja/0 = nein]
Vakzine1 [AZD/BNT/MOD]
sekundäre Impfreaktionen [1 = ja/0 = nein]
Schmerzen [0–3]
Rötung [0–3]
Schwellung [0–3]
angeschwollene Lymphknoten [0–3]
Fieber [0–3]
Müdigkeit [0–3]
Unwohlsein [0–3]
Übelkeit [0–3]
Schüttelfrost [0–3]
Kopfschmerzen [0–3]
Muskelschmerzen [0–3]
Gelenkschmerzen [0–3]
sonstige sekundäre Impfreaktionen [Freitext]
Allergie1 [1 = ja/0 = nein]
Allergene1 [Freitext]
PEG-Allergie1 [1 = ja/0 = nein]
jemals Anaphylaxie1 [1 = ja/0 = nein]
jemals Anaphylaxie nach Impfung1 [1 = ja/0 = nein]
Anaphylaxie nach 1. Impfung2 [1 = ja/0 = nein]
Asthma1 [1 = ja/0 = nein]
atopische Dermatitis1 [1 = ja/0 = nein]
Immunsuppression1 [1 = ja/0 = nein]
Allergie-medikamente in den letzten 12 Monaten1 [1 = ja/0 = nein]
Allergie-medikamente1 [Freitext]
Asthma-medikamente in den letzten 12 Monaten1 [1 = ja/0 = nein]
Asthma-medikamente1 [Freitext]
regelmäßige Medikamente1 [1 = ja/0 = nein]
regelmäßigen Medikamente1 [Freitext]
zusätzliche Medikamente2 [1 = ja/0 = nein]
zusätzliche Medikamente2 [Freitext]
medikamentöse Immun-suppression3 [0–3]
relevante Medikation/ Medikationsgruppe3
Kommentar
Spender
Impfung
Tag
Datum
biologisches Geschlecht1 [w/m]
Alter1 [Jahre]
Gewicht1 [kg]
Größe1 [m]
BMI3 [kg/m2]
derzeite Infektion1,2 [1 = ja/0 = nein]
falls ja, Symptome der derzeitigen Infektion1,2 [Freitext]
früherer positiver SARS-CoV-2-Nachweis1,2 [1 = ja/0 = nein]
falls ja, Anti-körpertherapie (Konvaleszenten-serum oder monoklonale Ak)1 [1 = ja/0 = nein]
Vakzine1 [AZD/BNT/MOD]
sekundäre Impfreaktionen [1 = ja/0 = nein]
Schmerzen [0–3]
Rötung [0–3]
Schwellung [0–3]
angeschwollene Lymphknoten [0–3]
Fieber [0–3]
Müdigkeit [0–3]
Unwohlsein [0–3]
Übelkeit [0–3]
Schüttelfrost [0–3]
Kopfschmerzen [0–3]
Muskelschmerzen [0–3]
Gelenkschmerzen [0–3]
sonstige sekundäre Impfreaktionen [Freitext]
Allergie1 [1 = ja/0 = nein]
Allergene1 [Freitext]
PEG-Allergie1 [1 = ja/0 = nein]
jemals Anaphylaxie1 [1 = ja/0 = nein]
jemals Anaphylaxie nach Impfung1 [1 = ja/0 = nein]
Anaphylaxie nach 1. Impfung2 [1 = ja/0 = nein]
Asthma1 [1 = ja/0 = nein]
atopische Dermatitis1 [1 = ja/0 = nein]
Immunsuppression1 [1 = ja/0 = nein]
Allergie-medikamente in den letzten 12 Monaten1 [1 = ja/0 = nein]
Allergie-medikamente1 [Freitext]
Asthma-medikamente in den letzten 12 Monaten1 [1 = ja/0 = nein]
Asthma-medikamente1 [Freitext]
regelmäßige Medikamente1 [1 = ja/0 = nein]
regelmäßigen Medikamente1 [Freitext]
zusätzliche Medikamente2 [1 = ja/0 = nein]
zusätzliche Medikamente2 [Freitext]
medikamentöse Immun-suppression3 [0–3]
relevante Medikation/ Medikationsgruppe3
Kommentar
Spender
Impfung
Tag
Datum
biologisches Geschlecht1 [w/m]
Alter1 [Jahre]
Gewicht1 [kg]
Größe1 [m]
BMI3 [kg/m2]
derzeite Infektion1,2 [1 = ja/0 = nein]
falls ja, Symptome der derzeitigen Infektion1,2 [Freitext]
früherer positiver SARS-CoV-2-Nachweis1,2 [1 = ja/0 = nein]
falls ja, Anti-körpertherapie (Konvaleszenten-serum oder monoklonale Ak)1 [1 = ja/0 = nein]
Vakzine1 [AZD/BNT/MOD]
sekundäre Impfreaktionen [1 = ja/0 = nein]
Schmerzen [0–3]
Rötung [0–3]
Schwellung [0–3]
angeschwollene Lymphknoten [0–3]
Fieber [0–3]
Müdigkeit [0–3]
Unwohlsein [0–3]
Übelkeit [0–3]
Schüttelfrost [0–3]
Kopfschmerzen [0–3]
Muskelschmerzen [0–3]
Gelenkschmerzen [0–3]
sonstige sekundäre Impfreaktionen [Freitext]
Allergie1 [1 = ja/0 = nein]
Allergene1 [Freitext]
PEG-Allergie1 [1 = ja/0 = nein]
jemals Anaphylaxie1 [1 = ja/0 = nein]
jemals Anaphylaxie nach Impfung1 [1 = ja/0 = nein]
Anaphylaxie nach 1. Impfung2 [1 = ja/0 = nein]
Asthma1 [1 = ja/0 = nein]
atopische Dermatitis1 [1 = ja/0 = nein]
Immunsuppression1 [1 = ja/0 = nein]
Allergie-medikamente in den letzten 12 Monaten1 [1 = ja/0 = nein]
Allergie-medikamente1 [Freitext]
Asthma-medikamente in den letzten 12 Monaten1 [1 = ja/0 = nein]
Asthma-medikamente1 [Freitext]
regelmäßige Medikamente1 [1 = ja/0 = nein]
regelmäßigen Medikamente1 [Freitext]
zusätzliche Medikamente2 [1 = ja/0 = nein]
zusätzliche Medikamente2 [Freitext]
medikamentöse Immun-suppression3 [0–3]
relevante Medikation/ Medikationsgruppe3
Kommentar
Spender
Impfung
Tag
Datum
biologisches Geschlecht1 [w/m]
Alter1 [Jahre]
Gewicht1 [kg]
Größe1 [m]
BMI3 [kg/m2]
derzeite Infektion1,2 [1 = ja/0 = nein]
falls ja, Symptome der derzeitigen Infektion1,2 [Freitext]
früherer positiver SARS-CoV-2-Nachweis1,2 [1 = ja/0 = nein]
falls ja, Anti-körpertherapie (Konvaleszenten-serum oder monoklonale Ak)1 [1 = ja/0 = nein]
Vakzine1 [AZD/BNT/MOD]
sekundäre Impfreaktionen [1 = ja/0 = nein]
Schmerzen [0–3]
Rötung [0–3]
Schwellung [0–3]
angeschwollene Lymphknoten [0–3]
Fieber [0–3]
Müdigkeit [0–3]
Unwohlsein [0–3]
Übelkeit [0–3]
Schüttelfrost [0–3]
Kopfschmerzen [0–3]
Muskelschmerzen [0–3]
Gelenkschmerzen [0–3]
sonstige sekundäre Impfreaktionen [Freitext]
Allergie1 [1 = ja/0 = nein]
Allergene1 [Freitext]
PEG-Allergie1 [1 = ja/0 = nein]
jemals Anaphylaxie1 [1 = ja/0 = nein]
jemals Anaphylaxie nach Impfung1 [1 = ja/0 = nein]
Anaphylaxie nach 1. Impfung2 [1 = ja/0 = nein]
Asthma1 [1 = ja/0 = nein]
atopische Dermatitis1 [1 = ja/0 = nein]
Immunsuppression1 [1 = ja/0 = nein]
Allergie-medikamente in den letzten 12 Monaten1 [1 = ja/0 = nein]
Allergie-medikamente1 [Freitext]
Asthma-medikamente in den letzten 12 Monaten1 [1 = ja/0 = nein]
Asthma-medikamente1 [Freitext]
regelmäßige Medikamente1 [1 = ja/0 = nein]
regelmäßigen Medikamente1 [Freitext]
zusätzliche Medikamente2 [1 = ja/0 = nein]
zusätzliche Medikamente2 [Freitext]
medikamentöse Immun-suppression3 [0–3]
relevante Medikation/ Medikationsgruppe3
Kommentar
Spender
Impfung
Tag
Datum
biologisches Geschlecht1 [w/m]
Alter1 [Jahre]
Gewicht1 [kg]
Größe1 [m]
BMI3 [kg/m2]
derzeite Infektion1,2 [1 = ja/0 = nein]
falls ja, Symptome der derzeitigen Infektion1,2 [Freitext]
früherer positiver SARS-CoV-2-Nachweis1,2 [1 = ja/0 = nein]
falls ja, Anti-körpertherapie (Konvaleszenten-serum oder monoklonale Ak)1 [1 = ja/0 = nein]
Vakzine1 [AZD/BNT/MOD]
sekundäre Impfreaktionen [1 = ja/0 = nein]
Schmerzen [0–3]
Rötung [0–3]
Schwellung [0–3]
angeschwollene Lymphknoten [0–3]
Fieber [0–3]
Müdigkeit [0–3]
Unwohlsein [0–3]
Übelkeit [0–3]
Schüttelfrost [0–3]
Kopfschmerzen [0–3]
Muskelschmerzen [0–3]
Gelenkschmerzen [0–3]
sonstige sekundäre Impfreaktionen [Freitext]
Allergie1 [1 = ja/0 = nein]
Allergene1 [Freitext]
PEG-Allergie1 [1 = ja/0 = nein]
jemals Anaphylaxie1 [1 = ja/0 = nein]
jemals Anaphylaxie nach Impfung1 [1 = ja/0 = nein]
Anaphylaxie nach 1. Impfung2 [1 = ja/0 = nein]
Asthma1 [1 = ja/0 = nein]
atopische Dermatitis1 [1 = ja/0 = nein]
Immunsuppression1 [1 = ja/0 = nein]
Allergie-medikamente in den letzten 12 Monaten1 [1 = ja/0 = nein]
Allergie-medikamente1 [Freitext]
Asthma-medikamente in den letzten 12 Monaten1 [1 = ja/0 = nein]
Asthma-medikamente1 [Freitext]
regelmäßige Medikamente1 [1 = ja/0 = nein]
regelmäßigen Medikamente1 [Freitext]
zusätzliche Medikamente2 [1 = ja/0 = nein]
zusätzliche Medikamente2 [Freitext]
medikamentöse Immun-suppression3 [0–3]
relevante Medikation/ Medikationsgruppe3
Kommentar
Spender
Impfung
Tag
Datum
biologisches Geschlecht1 [w/m]
Alter1 [Jahre]
Gewicht1 [kg]
Größe1 [m]
BMI3 [kg/m2]
derzeite Infektion1,2 [1 = ja/0 = nein]
falls ja, Symptome der derzeitigen Infektion1,2 [Freitext]
früherer positiver SARS-CoV-2-Nachweis1,2 [1 = ja/0 = nein]
falls ja, Anti-körpertherapie (Konvaleszenten-serum oder monoklonale Ak)1 [1 = ja/0 = nein]
Vakzine1 [AZD/BNT/MOD]
sekundäre Impfreaktionen [1 = ja/0 = nein]
Schmerzen [0–3]
Rötung [0–3]
Schwellung [0–3]
angeschwollene Lymphknoten [0–3]
Fieber [0–3]
Müdigkeit [0–3]
Unwohlsein [0–3]
Übelkeit [0–3]
Schüttelfrost [0–3]
Kopfschmerzen [0–3]
Muskelschmerzen [0–3]
Gelenkschmerzen [0–3]
sonstige sekundäre Impfreaktionen [Freitext]
Allergie1 [1 = ja/0 = nein]
Allergene1 [Freitext]
PEG-Allergie1 [1 = ja/0 = nein]
jemals Anaphylaxie1 [1 = ja/0 = nein]
jemals Anaphylaxie nach Impfung1 [1 = ja/0 = nein]
Anaphylaxie nach 1. Impfung2 [1 = ja/0 = nein]
Asthma1 [1 = ja/0 = nein]
atopische Dermatitis1 [1 = ja/0 = nein]
Immunsuppression1 [1 = ja/0 = nein]
Allergie-medikamente in den letzten 12 Monaten1 [1 = ja/0 = nein]
Allergie-medikamente1 [Freitext]
Asthma-medikamente in den letzten 12 Monaten1 [1 = ja/0 = nein]
Asthma-medikamente1 [Freitext]
regelmäßige Medikamente1 [1 = ja/0 = nein]
regelmäßigen Medikamente1 [Freitext]
zusätzliche Medikamente2 [1 = ja/0 = nein]
zusätzliche Medikamente2 [Freitext]
medikamentöse Immun-suppression3 [0–3]
relevante Medikation/ Medikationsgruppe3
Kommentar
Spender
Impfung
Tag
Datum
biologisches Geschlecht1 [w/m]
Alter1 [Jahre]
Gewicht1 [kg]
Größe1 [m]
BMI3 [kg/m2]
derzeite Infektion1,2 [1 = ja/0 = nein]
falls ja, Symptome der derzeitigen Infektion1,2 [Freitext]
früherer positiver SARS-CoV-2-Nachweis1,2 [1 = ja/0 = nein]
falls ja, Anti-körpertherapie (Konvaleszenten-serum oder monoklonale Ak)1 [1 = ja/0 = nein]
Vakzine1 [AZD/BNT/MOD]
sekundäre Impfreaktionen [1 = ja/0 = nein]
Schmerzen [0–3]
Rötung [0–3]
Schwellung [0–3]
angeschwollene Lymphknoten [0–3]
Fieber [0–3]
Müdigkeit [0–3]
Unwohlsein [0–3]
Übelkeit [0–3]
Schüttelfrost [0–3]
Kopfschmerzen [0–3]
Muskelschmerzen [0–3]
Gelenkschmerzen [0–3]
sonstige sekundäre Impfreaktionen [Freitext]
Allergie1 [1 = ja/0 = nein]
Allergene1 [Freitext]
PEG-Allergie1 [1 = ja/0 = nein]
jemals Anaphylaxie1 [1 = ja/0 = nein]
jemals Anaphylaxie nach Impfung1 [1 = ja/0 = nein]
Anaphylaxie nach 1. Impfung2 [1 = ja/0 = nein]
Asthma1 [1 = ja/0 = nein]
atopische Dermatitis1 [1 = ja/0 = nein]
Immunsuppression1 [1 = ja/0 = nein]
Allergie-medikamente in den letzten 12 Monaten1 [1 = ja/0 = nein]
Allergie-medikamente1 [Freitext]
Asthma-medikamente in den letzten 12 Monaten1 [1 = ja/0 = nein]
Asthma-medikamente1 [Freitext]
regelmäßige Medikamente1 [1 = ja/0 = nein]
regelmäßigen Medikamente1 [Freitext]
zusätzliche Medikamente2 [1 = ja/0 = nein]
zusätzliche Medikamente2 [Freitext]
medikamentöse Immun-suppression3 [0–3]
relevante Medikation/ Medikationsgruppe3
Kommentar
Spender
Impfung
Tag
Datum
biologisches Geschlecht1 [w/m]
Alter1 [Jahre]
Gewicht1 [kg]
Größe1 [m]
BMI3 [kg/m2]
derzeite Infektion1,2 [1 = ja/0 = nein]
falls ja, Symptome der derzeitigen Infektion1,2 [Freitext]
früherer positiver SARS-CoV-2-Nachweis1,2 [1 = ja/0 = nein]
falls ja, Anti-körpertherapie (Konvaleszenten-serum oder monoklonale Ak)1 [1 = ja/0 = nein]
Vakzine1 [AZD/BNT/MOD]
sekundäre Impfreaktionen [1 = ja/0 = nein]
Schmerzen [0–3]
Rötung [0–3]
Schwellung [0–3]
angeschwollene Lymphknoten [0–3]
Fieber [0–3]
Müdigkeit [0–3]
Unwohlsein [0–3]
Übelkeit [0–3]
Schüttelfrost [0–3]
Kopfschmerzen [0–3]
Muskelschmerzen [0–3]
Gelenkschmerzen [0–3]
sonstige sekundäre Impfreaktionen [Freitext]
Allergie1 [1 = ja/0 = nein]
Allergene1 [Freitext]
PEG-Allergie1 [1 = ja/0 = nein]
jemals Anaphylaxie1 [1 = ja/0 = nein]
jemals Anaphylaxie nach Impfung1 [1 = ja/0 = nein]
Anaphylaxie nach 1. Impfung2 [1 = ja/0 = nein]
Asthma1 [1 = ja/0 = nein]
atopische Dermatitis1 [1 = ja/0 = nein]
Immunsuppression1 [1 = ja/0 = nein]
Allergie-medikamente in den letzten 12 Monaten1 [1 = ja/0 = nein]
Allergie-medikamente1 [Freitext]
Asthma-medikamente in den letzten 12 Monaten1 [1 = ja/0 = nein]
Asthma-medikamente1 [Freitext]
regelmäßige Medikamente1 [1 = ja/0 = nein]
regelmäßigen Medikamente1 [Freitext]
zusätzliche Medikamente2 [1 = ja/0 = nein]
zusätzliche Medikamente2 [Freitext]
medikamentöse Immun-suppression3 [0–3]
relevante Medikation/ Medikationsgruppe3
Kommentar
Spender
Impfung
Tag
Datum
biologisches Geschlecht1 [w/m]
Alter1 [Jahre]
Gewicht1 [kg]
Größe1 [m]
BMI3 [kg/m2]
derzeite Infektion1,2 [1 = ja/0 = nein]
falls ja, Symptome der derzeitigen Infektion1,2 [Freitext]
früherer positiver SARS-CoV-2-Nachweis1,2 [1 = ja/0 = nein]
falls ja, Anti-körpertherapie (Konvaleszenten-serum oder monoklonale Ak)1 [1 = ja/0 = nein]
Vakzine1 [AZD/BNT/MOD]
sekundäre Impfreaktionen [1 = ja/0 = nein]
Schmerzen [0–3]
Rötung [0–3]
Schwellung [0–3]
angeschwollene Lymphknoten [0–3]
Fieber [0–3]
Müdigkeit [0–3]
Unwohlsein [0–3]
Übelkeit [0–3]
Schüttelfrost [0–3]
Kopfschmerzen [0–3]
Muskelschmerzen [0–3]
Gelenkschmerzen [0–3]
sonstige sekundäre Impfreaktionen [Freitext]
Allergie1 [1 = ja/0 = nein]
Allergene1 [Freitext]
PEG-Allergie1 [1 = ja/0 = nein]
jemals Anaphylaxie1 [1 = ja/0 = nein]
jemals Anaphylaxie nach Impfung1 [1 = ja/0 = nein]
Anaphylaxie nach 1. Impfung2 [1 = ja/0 = nein]
Asthma1 [1 = ja/0 = nein]
atopische Dermatitis1 [1 = ja/0 = nein]
Immunsuppression1 [1 = ja/0 = nein]
Allergie-medikamente in den letzten 12 Monaten1 [1 = ja/0 = nein]
Allergie-medikamente1 [Freitext]
Asthma-medikamente in den letzten 12 Monaten1 [1 = ja/0 = nein]
Asthma-medikamente1 [Freitext]
regelmäßige Medikamente1 [1 = ja/0 = nein]
regelmäßigen Medikamente1 [Freitext]
zusätzliche Medikamente2 [1 = ja/0 = nein]
zusätzliche Medikamente2 [Freitext]
medikamentöse Immun-suppression3 [0–3]
relevante Medikation/ Medikationsgruppe3
Kommentar
Spender
Impfung
Tag
Datum
biologisches Geschlecht1 [w/m]
Alter1 [Jahre]
Gewicht1 [kg]
Größe1 [m]
BMI3 [kg/m2]
derzeite Infektion1,2 [1 = ja/0 = nein]
falls ja, Symptome der derzeitigen Infektion1,2 [Freitext]
früherer positiver SARS-CoV-2-Nachweis1,2 [1 = ja/0 = nein]
falls ja, Anti-körpertherapie (Konvaleszenten-serum oder monoklonale Ak)1 [1 = ja/0 = nein]
Vakzine1 [AZD/BNT/MOD]
sekundäre Impfreaktionen [1 = ja/0 = nein]
Schmerzen [0–3]
Rötung [0–3]
Schwellung [0–3]
angeschwollene Lymphknoten [0–3]
Fieber [0–3]
Müdigkeit [0–3]
Unwohlsein [0–3]
Übelkeit [0–3]
Schüttelfrost [0–3]
Kopfschmerzen [0–3]
Muskelschmerzen [0–3]
Gelenkschmerzen [0–3]
sonstige sekundäre Impfreaktionen [Freitext]
Allergie1 [1 = ja/0 = nein]
Allergene1 [Freitext]
PEG-Allergie1 [1 = ja/0 = nein]
jemals Anaphylaxie1 [1 = ja/0 = nein]
jemals Anaphylaxie nach Impfung1 [1 = ja/0 = nein]
Anaphylaxie nach 1. Impfung2 [1 = ja/0 = nein]
Asthma1 [1 = ja/0 = nein]
atopische Dermatitis1 [1 = ja/0 = nein]
Immunsuppression1 [1 = ja/0 = nein]
Allergie-medikamente in den letzten 12 Monaten1 [1 = ja/0 = nein]
Allergie-medikamente1 [Freitext]
Asthma-medikamente in den letzten 12 Monaten1 [1 = ja/0 = nein]
Asthma-medikamente1 [Freitext]
regelmäßige Medikamente1 [1 = ja/0 = nein]
regelmäßigen Medikamente1 [Freitext]
zusätzliche Medikamente2 [1 = ja/0 = nein]
zusätzliche Medikamente2 [Freitext]
medikamentöse Immun-suppression3 [0–3]
relevante Medikation/ Medikationsgruppe3
Kommentar
Spender
Impfung
Tag
Datum
biologisches Geschlecht1 [w/m]
Alter1 [Jahre]
Gewicht1 [kg]
Größe1 [m]
BMI3 [kg/m2]
derzeite Infektion1,2 [1 = ja/0 = nein]
falls ja, Symptome der derzeitigen Infektion1,2 [Freitext]
früherer positiver SARS-CoV-2-Nachweis1,2 [1 = ja/0 = nein]
falls ja, Anti-körpertherapie (Konvaleszenten-serum oder monoklonale Ak)1 [1 = ja/0 = nein]
Vakzine1 [AZD/BNT/MOD]
sekundäre Impfreaktionen [1 = ja/0 = nein]
Schmerzen [0–3]
Rötung [0–3]
Schwellung [0–3]
angeschwollene Lymphknoten [0–3]
Fieber [0–3]
Müdigkeit [0–3]
Unwohlsein [0–3]
Übelkeit [0–3]
Schüttelfrost [0–3]
Kopfschmerzen [0–3]
Muskelschmerzen [0–3]
Gelenkschmerzen [0–3]
sonstige sekundäre Impfreaktionen [Freitext]
Allergie1 [1 = ja/0 = nein]
Allergene1 [Freitext]
PEG-Allergie1 [1 = ja/0 = nein]
jemals Anaphylaxie1 [1 = ja/0 = nein]
jemals Anaphylaxie nach Impfung1 [1 = ja/0 = nein]
Anaphylaxie nach 1. Impfung2 [1 = ja/0 = nein]
Asthma1 [1 = ja/0 = nein]
atopische Dermatitis1 [1 = ja/0 = nein]
Immunsuppression1 [1 = ja/0 = nein]
Allergie-medikamente in den letzten 12 Monaten1 [1 = ja/0 = nein]
Allergie-medikamente1 [Freitext]
Asthma-medikamente in den letzten 12 Monaten1 [1 = ja/0 = nein]
Asthma-medikamente1 [Freitext]
regelmäßige Medikamente1 [1 = ja/0 = nein]
regelmäßigen Medikamente1 [Freitext]
zusätzliche Medikamente2 [1 = ja/0 = nein]
zusätzliche Medikamente2 [Freitext]
medikamentöse Immun-suppression3 [0–3]
relevante Medikation/ Medikationsgruppe3
Kommentar
Spender
Impfung
Tag
Datum
biologisches Geschlecht1 [w/m]
Alter1 [Jahre]
Gewicht1 [kg]
Größe1 [m]
BMI3 [kg/m2]
derzeite Infektion1,2 [1 = ja/0 = nein]
falls ja, Symptome der derzeitigen Infektion1,2 [Freitext]
früherer positiver SARS-CoV-2-Nachweis1,2 [1 = ja/0 = nein]
falls ja, Anti-körpertherapie (Konvaleszenten-serum oder monoklonale Ak)1 [1 = ja/0 = nein]
Vakzine1 [AZD/BNT/MOD]
sekundäre Impfreaktionen [1 = ja/0 = nein]
Schmerzen [0–3]
Rötung [0–3]
Schwellung [0–3]
angeschwollene Lymphknoten [0–3]
Fieber [0–3]
Müdigkeit [0–3]
Unwohlsein [0–3]
Übelkeit [0–3]
Schüttelfrost [0–3]
Kopfschmerzen [0–3]
Muskelschmerzen [0–3]
Gelenkschmerzen [0–3]
sonstige sekundäre Impfreaktionen [Freitext]
Allergie1 [1 = ja/0 = nein]
Allergene1 [Freitext]
PEG-Allergie1 [1 = ja/0 = nein]
jemals Anaphylaxie1 [1 = ja/0 = nein]
jemals Anaphylaxie nach Impfung1 [1 = ja/0 = nein]
Anaphylaxie nach 1. Impfung2 [1 = ja/0 = nein]
Asthma1 [1 = ja/0 = nein]
atopische Dermatitis1 [1 = ja/0 = nein]
Immunsuppression1 [1 = ja/0 = nein]
Allergie-medikamente in den letzten 12 Monaten1 [1 = ja/0 = nein]
Allergie-medikamente1 [Freitext]
Asthma-medikamente in den letzten 12 Monaten1 [1 = ja/0 = nein]
Asthma-medikamente1 [Freitext]
regelmäßige Medikamente1 [1 = ja/0 = nein]
regelmäßigen Medikamente1 [Freitext]
zusätzliche Medikamente2 [1 = ja/0 = nein]
zusätzliche Medikamente2 [Freitext]
medikamentöse Immun-suppression3 [0–3]
relevante Medikation/ Medikationsgruppe3
Kommentar
Spender
Impfung
Tag
Datum
biologisches Geschlecht1 [w/m]
Alter1 [Jahre]
Gewicht1 [kg]
Größe1 [m]
BMI3 [kg/m2]
derzeite Infektion1,2 [1 = ja/0 = nein]
falls ja, Symptome der derzeitigen Infektion1,2 [Freitext]
früherer positiver SARS-CoV-2-Nachweis1,2 [1 = ja/0 = nein]
falls ja, Anti-körpertherapie (Konvaleszenten-serum oder monoklonale Ak)1 [1 = ja/0 = nein]
Vakzine1 [AZD/BNT/MOD]
sekundäre Impfreaktionen [1 = ja/0 = nein]
Schmerzen [0–3]
Rötung [0–3]
Schwellung [0–3]
angeschwollene Lymphknoten [0–3]
Fieber [0–3]
Müdigkeit [0–3]
Unwohlsein [0–3]
Übelkeit [0–3]
Schüttelfrost [0–3]
Kopfschmerzen [0–3]
Muskelschmerzen [0–3]
Gelenkschmerzen [0–3]
sonstige sekundäre Impfreaktionen [Freitext]
Allergie1 [1 = ja/0 = nein]
Allergene1 [Freitext]
PEG-Allergie1 [1 = ja/0 = nein]
jemals Anaphylaxie1 [1 = ja/0 = nein]
jemals Anaphylaxie nach Impfung1 [1 = ja/0 = nein]
Anaphylaxie nach 1. Impfung2 [1 = ja/0 = nein]
Asthma1 [1 = ja/0 = nein]
atopische Dermatitis1 [1 = ja/0 = nein]
Immunsuppression1 [1 = ja/0 = nein]
Allergie-medikamente in den letzten 12 Monaten1 [1 = ja/0 = nein]
Allergie-medikamente1 [Freitext]
Asthma-medikamente in den letzten 12 Monaten1 [1 = ja/0 = nein]
Asthma-medikamente1 [Freitext]
regelmäßige Medikamente1 [1 = ja/0 = nein]
regelmäßigen Medikamente1 [Freitext]
zusätzliche Medikamente2 [1 = ja/0 = nein]
zusätzliche Medikamente2 [Freitext]
medikamentöse Immun-suppression3 [0–3]
relevante Medikation/ Medikationsgruppe3
Kommentar
Spender
Impfung
Tag
Datum
biologisches Geschlecht1 [w/m]
Alter1 [Jahre]
Gewicht1 [kg]
Größe1 [m]
BMI3 [kg/m2]
derzeite Infektion1,2 [1 = ja/0 = nein]
falls ja, Symptome der derzeitigen Infektion1,2 [Freitext]
früherer positiver SARS-CoV-2-Nachweis1,2 [1 = ja/0 = nein]
falls ja, Anti-körpertherapie (Konvaleszenten-serum oder monoklonale Ak)1 [1 = ja/0 = nein]
Vakzine1 [AZD/BNT/MOD]
sekundäre Impfreaktionen [1 = ja/0 = nein]
Schmerzen [0–3]
Rötung [0–3]
Schwellung [0–3]
angeschwollene Lymphknoten [0–3]
Fieber [0–3]
Müdigkeit [0–3]
Unwohlsein [0–3]
Übelkeit [0–3]
Schüttelfrost [0–3]
Kopfschmerzen [0–3]
Muskelschmerzen [0–3]
Gelenkschmerzen [0–3]
sonstige sekundäre Impfreaktionen [Freitext]
Allergie1 [1 = ja/0 = nein]
Allergene1 [Freitext]
PEG-Allergie1 [1 = ja/0 = nein]
jemals Anaphylaxie1 [1 = ja/0 = nein]
jemals Anaphylaxie nach Impfung1 [1 = ja/0 = nein]
Anaphylaxie nach 1. Impfung2 [1 = ja/0 = nein]
Asthma1 [1 = ja/0 = nein]
atopische Dermatitis1 [1 = ja/0 = nein]
Immunsuppression1 [1 = ja/0 = nein]
Allergie-medikamente in den letzten 12 Monaten1 [1 = ja/0 = nein]
Allergie-medikamente1 [Freitext]
Asthma-medikamente in den letzten 12 Monaten1 [1 = ja/0 = nein]
Asthma-medikamente1 [Freitext]
regelmäßige Medikamente1 [1 = ja/0 = nein]
regelmäßigen Medikamente1 [Freitext]
zusätzliche Medikamente2 [1 = ja/0 = nein]
zusätzliche Medikamente2 [Freitext]
medikamentöse Immun-suppression3 [0–3]
relevante Medikation/ Medikationsgruppe3
Kommentar
Spender
Impfung
Tag
Datum
biologisches Geschlecht1 [w/m]
Alter1 [Jahre]
Gewicht1 [kg]
Größe1 [m]
BMI3 [kg/m2]
derzeite Infektion1,2 [1 = ja/0 = nein]
falls ja, Symptome der derzeitigen Infektion1,2 [Freitext]
früherer positiver SARS-CoV-2-Nachweis1,2 [1 = ja/0 = nein]
falls ja, Anti-körpertherapie (Konvaleszenten-serum oder monoklonale Ak)1 [1 = ja/0 = nein]
Vakzine1 [AZD/BNT/MOD]
sekundäre Impfreaktionen [1 = ja/0 = nein]
Schmerzen [0–3]
Rötung [0–3]
Schwellung [0–3]
angeschwollene Lymphknoten [0–3]
Fieber [0–3]
Müdigkeit [0–3]
Unwohlsein [0–3]
Übelkeit [0–3]
Schüttelfrost [0–3]
Kopfschmerzen [0–3]
Muskelschmerzen [0–3]
Gelenkschmerzen [0–3]
sonstige sekundäre Impfreaktionen [Freitext]
Allergie1 [1 = ja/0 = nein]
Allergene1 [Freitext]
PEG-Allergie1 [1 = ja/0 = nein]
jemals Anaphylaxie1 [1 = ja/0 = nein]
jemals Anaphylaxie nach Impfung1 [1 = ja/0 = nein]
Anaphylaxie nach 1. Impfung2 [1 = ja/0 = nein]
Asthma1 [1 = ja/0 = nein]
atopische Dermatitis1 [1 = ja/0 = nein]
Immunsuppression1 [1 = ja/0 = nein]
Allergie-medikamente in den letzten 12 Monaten1 [1 = ja/0 = nein]
Allergie-medikamente1 [Freitext]
Asthma-medikamente in den letzten 12 Monaten1 [1 = ja/0 = nein]
Asthma-medikamente1 [Freitext]
regelmäßige Medikamente1 [1 = ja/0 = nein]
regelmäßigen Medikamente1 [Freitext]
zusätzliche Medikamente2 [1 = ja/0 = nein]
zusätzliche Medikamente2 [Freitext]
medikamentöse Immun-suppression3 [0–3]
relevante Medikation/ Medikationsgruppe3
Kommentar
Spender
Impfung
Tag
Datum
biologisches Geschlecht1 [w/m]
Alter1 [Jahre]
Gewicht1 [kg]
Größe1 [m]
BMI3 [kg/m2]
derzeite Infektion1,2 [1 = ja/0 = nein]
falls ja, Symptome der derzeitigen Infektion1,2 [Freitext]
früherer positiver SARS-CoV-2-Nachweis1,2 [1 = ja/0 = nein]
falls ja, Anti-körpertherapie (Konvaleszenten-serum oder monoklonale Ak)1 [1 = ja/0 = nein]
Vakzine1 [AZD/BNT/MOD]
sekundäre Impfreaktionen [1 = ja/0 = nein]
Schmerzen [0–3]
Rötung [0–3]
Schwellung [0–3]
angeschwollene Lymphknoten [0–3]
Fieber [0–3]
Müdigkeit [0–3]
Unwohlsein [0–3]
Übelkeit [0–3]
Schüttelfrost [0–3]
Kopfschmerzen [0–3]
Muskelschmerzen [0–3]
Gelenkschmerzen [0–3]
sonstige sekundäre Impfreaktionen [Freitext]
Allergie1 [1 = ja/0 = nein]
Allergene1 [Freitext]
PEG-Allergie1 [1 = ja/0 = nein]
jemals Anaphylaxie1 [1 = ja/0 = nein]
jemals Anaphylaxie nach Impfung1 [1 = ja/0 = nein]
Anaphylaxie nach 1. Impfung2 [1 = ja/0 = nein]
Asthma1 [1 = ja/0 = nein]
atopische Dermatitis1 [1 = ja/0 = nein]
Immunsuppression1 [1 = ja/0 = nein]
Allergie-medikamente in den letzten 12 Monaten1 [1 = ja/0 = nein]
Allergie-medikamente1 [Freitext]
Asthma-medikamente in den letzten 12 Monaten1 [1 = ja/0 = nein]
Asthma-medikamente1 [Freitext]
regelmäßige Medikamente1 [1 = ja/0 = nein]
regelmäßigen Medikamente1 [Freitext]
zusätzliche Medikamente2 [1 = ja/0 = nein]
zusätzliche Medikamente2 [Freitext]
medikamentöse Immun-suppression3 [0–3]
relevante Medikation/ Medikationsgruppe3
Kommentar
Spender
Impfung
Tag
Datum
biologisches Geschlecht1 [w/m]
Alter1 [Jahre]
Gewicht1 [kg]
Größe1 [m]
BMI3 [kg/m2]
derzeite Infektion1,2 [1 = ja/0 = nein]
falls ja, Symptome der derzeitigen Infektion1,2 [Freitext]
früherer positiver SARS-CoV-2-Nachweis1,2 [1 = ja/0 = nein]
falls ja, Anti-körpertherapie (Konvaleszenten-serum oder monoklonale Ak)1 [1 = ja/0 = nein]
Vakzine1 [AZD/BNT/MOD]
sekundäre Impfreaktionen [1 = ja/0 = nein]
Schmerzen [0–3]
Rötung [0–3]
Schwellung [0–3]
angeschwollene Lymphknoten [0–3]
Fieber [0–3]
Müdigkeit [0–3]
Unwohlsein [0–3]
Übelkeit [0–3]
Schüttelfrost [0–3]
Kopfschmerzen [0–3]
Muskelschmerzen [0–3]
Gelenkschmerzen [0–3]
sonstige sekundäre Impfreaktionen [Freitext]
Allergie1 [1 = ja/0 = nein]
Allergene1 [Freitext]
PEG-Allergie1 [1 = ja/0 = nein]
jemals Anaphylaxie1 [1 = ja/0 = nein]
jemals Anaphylaxie nach Impfung1 [1 = ja/0 = nein]
Anaphylaxie nach 1. Impfung2 [1 = ja/0 = nein]
Asthma1 [1 = ja/0 = nein]
atopische Dermatitis1 [1 = ja/0 = nein]
Immunsuppression1 [1 = ja/0 = nein]
Allergie-medikamente in den letzten 12 Monaten1 [1 = ja/0 = nein]
Allergie-medikamente1 [Freitext]
Asthma-medikamente in den letzten 12 Monaten1 [1 = ja/0 = nein]
Asthma-medikamente1 [Freitext]
regelmäßige Medikamente1 [1 = ja/0 = nein]
regelmäßigen Medikamente1 [Freitext]
zusätzliche Medikamente2 [1 = ja/0 = nein]
zusätzliche Medikamente2 [Freitext]
medikamentöse Immun-suppression3 [0–3]
relevante Medikation/ Medikationsgruppe3
Kommentar
Spender
Impfung
Tag
Datum
biologisches Geschlecht1 [w/m]
Alter1 [Jahre]
Gewicht1 [kg]
Größe1 [m]
BMI3 [kg/m2]
derzeite Infektion1,2 [1 = ja/0 = nein]
falls ja, Symptome der derzeitigen Infektion1,2 [Freitext]
früherer positiver SARS-CoV-2-Nachweis1,2 [1 = ja/0 = nein]
falls ja, Anti-körpertherapie (Konvaleszenten-serum oder monoklonale Ak)1 [1 = ja/0 = nein]
Vakzine1 [AZD/BNT/MOD]
sekundäre Impfreaktionen [1 = ja/0 = nein]
Schmerzen [0–3]
Rötung [0–3]
Schwellung [0–3]
angeschwollene Lymphknoten [0–3]
Fieber [0–3]
Müdigkeit [0–3]
Unwohlsein [0–3]
Übelkeit [0–3]
Schüttelfrost [0–3]
Kopfschmerzen [0–3]
Muskelschmerzen [0–3]
Gelenkschmerzen [0–3]
sonstige sekundäre Impfreaktionen [Freitext]
Allergie1 [1 = ja/0 = nein]
Allergene1 [Freitext]
PEG-Allergie1 [1 = ja/0 = nein]
jemals Anaphylaxie1 [1 = ja/0 = nein]
jemals Anaphylaxie nach Impfung1 [1 = ja/0 = nein]
Anaphylaxie nach 1. Impfung2 [1 = ja/0 = nein]
Asthma1 [1 = ja/0 = nein]
atopische Dermatitis1 [1 = ja/0 = nein]
Immunsuppression1 [1 = ja/0 = nein]
Allergie-medikamente in den letzten 12 Monaten1 [1 = ja/0 = nein]
Allergie-medikamente1 [Freitext]
Asthma-medikamente in den letzten 12 Monaten1 [1 = ja/0 = nein]
Asthma-medikamente1 [Freitext]
regelmäßige Medikamente1 [1 = ja/0 = nein]
regelmäßigen Medikamente1 [Freitext]
zusätzliche Medikamente2 [1 = ja/0 = nein]
zusätzliche Medikamente2 [Freitext]
medikamentöse Immun-suppression3 [0–3]
relevante Medikation/ Medikationsgruppe3
Kommentar
Spender
Impfung
Tag
Datum
biologisches Geschlecht1 [w/m]
Alter1 [Jahre]
Gewicht1 [kg]
Größe1 [m]
BMI3 [kg/m2]
derzeite Infektion1,2 [1 = ja/0 = nein]
falls ja, Symptome der derzeitigen Infektion1,2 [Freitext]
früherer positiver SARS-CoV-2-Nachweis1,2 [1 = ja/0 = nein]
falls ja, Anti-körpertherapie (Konvaleszenten-serum oder monoklonale Ak)1 [1 = ja/0 = nein]
Vakzine1 [AZD/BNT/MOD]
sekundäre Impfreaktionen [1 = ja/0 = nein]
Schmerzen [0–3]
Rötung [0–3]
Schwellung [0–3]
angeschwollene Lymphknoten [0–3]
Fieber [0–3]
Müdigkeit [0–3]
Unwohlsein [0–3]
Übelkeit [0–3]
Schüttelfrost [0–3]
Kopfschmerzen [0–3]
Muskelschmerzen [0–3]
[truncated: 1,078 more rows]
